# Supplementary material for: Posthemorrhagic hydrocephalus associates with elevated inflammation and CSF hypersecretion via activation of choroidal transporters
Source: Fluids Barriers CNS. 2022 Aug 10;19:62. doi: 10.1186/s12987-022-00360-w (PMC9367104; doi:10.1186/s12987-022-00360-w)
Supplement: Supplementary file 3 — Additional file 3: Table S1. RNAseq_PHH_rat_all genes. [file 12987_2022_360_MOESM3_ESM.xlsx]

## Sheet: Above 0.5 TPM
RNAseq_PHH_rat_all differentially expressed genes			Both samples expressed above cut-off of 0.5 TPM
Ensembl ID	Gene symbol	Control (TPM)	PHH (TPM)	Log2FC	Difference (%)
ENSRNOG00000043451	SPP1	3	237	6.23	7393
ENSRNOG00000047854	RT1-DMA	0.5	17	5.23	3663
ENSRNOG00000020030	CRLF1	0.5	16	5.13	3400
ENSRNOG00000003095	FGFBP1	3	58	4.36	1949
ENSRNOG00000058515	AABR07054460.4	0.8	15	4.16	1688
ENSRNOG00000008943	PENK	5	78	3.99	1490
ENSRNOG00000009144	LAD1	0.7	10	3.79	1287
ENSRNOG00000036826	GLYCAM1	342	4707	3.78	1276
ENSRNOG00000019587	PTPRN	0.9	12	3.76	1257
ENSRNOG00000026844	LYPD8	0.5	6	3.7	1200
ENSRNOG00000050761	LOC100909524	0.7	9	3.65	1157
ENSRNOG00000001338	HPD	1	14	3.53	1058
ENSRNOG00000032626	MMP3	2	26	3.47	1006
ENSRNOG00000010079	CA3	2	17	3.37	935
ENSRNOG00000040303	CEBPZOS	5	45	3.32	898
ENSRNOG00000013973	LCN2	31	306	3.31	890
ENSRNOG00000047175	CRYAA	0.5	5	3.28	871
ENSRNOG00000055962	BGN	47	409	3.13	777
ENSRNOG00000046216	CD300C2	0.6	5	3.05	730
ENSRNOG00000048771	RGD1559482	2	12	3.02	708
ENSRNOG00000046834	C3	5	39	2.97	682
ENSRNOG00000059973	AABR07046763.1	0.9	7	2.97	682
ENSRNOG00000032429	TMPRSS9	0.7	5	2.91	651
ENSRNOG00000030476	LOC100364457	1	7	2.85	623
ENSRNOG00000010208	TIMP1	21	150	2.85	620
ENSRNOG00000050841	ACHE	3	19	2.83	613
ENSRNOG00000000632	CDK1	1	8	2.76	576
ENSRNOG00000025388	MRPL33	27	183	2.75	573
ENSRNOG00000002321	AABR07039541.1	0.8	5	2.74	567
ENSRNOG00000019206	NUPR1	30	200	2.73	563
ENSRNOG00000031431	CDCA8	0.5	3	2.61	513
ENSRNOG00000046452	FCGR2B	0.8	5	2.57	493
ENSRNOG00000053272	CHI3L1	5	30	2.54	482
ENSRNOG00000016561	PCLAF	0.7	4	2.48	459
ENSRNOG00000050024	MS4A4E	0.5	3	2.48	457
ENSRNOG00000040201	ATP6AP1L	9	48	2.47	455
ENSRNOG00000010645	LGALS3	8	42	2.46	452
ENSRNOG00000012660	POSTN	4	24	2.46	449
ENSRNOG00000046051	LOC103689999	5	26	2.43	438
ENSRNOG00000014117	HMOX1	7	36	2.41	430
ENSRNOG00000011984	CXCL14	1	7	2.39	424
ENSRNOG00000014653	ARL11	1	6	2.39	424
ENSRNOG00000005659	AURKB	0.5	2	2.37	417
ENSRNOG00000011269	SULT1C3	0.6	3	2.36	413
ENSRNOG00000023561	ANO2	0.9	5	2.35	411
ENSRNOG00000033697	CASP4	0.7	4	2.35	409
ENSRNOG00000025691	PLA2G7	0.7	3	2.32	399
ENSRNOG00000002946	SOCS3	4	17	2.28	385
ENSRNOG00000011821	S100A4	8	40	2.27	381
ENSRNOG00000014265	TNFRSF19	0.6	3	2.26	379
ENSRNOG00000013330	CDHR1	0.6	3	2.25	376
ENSRNOG00000028310	S100VP	0.9	4	2.25	374
ENSRNOG00000007338	FBLN2	1	6	2.23	370
ENSRNOG00000050819	BIRC5	0.5	3	2.22	365
ENSRNOG00000020533	HTRA1	11	52	2.2	360
ENSRNOG00000013668	CAPG	2	9	2.19	358
ENSRNOG00000052925	NEWGENE_621351	12	56	2.2	358
ENSRNOG00000009342	FCNB	2	8	2.19	357
ENSRNOG00000050395	MS4A6E	1	6	2.18	353
ENSRNOG00000060197	AABR07004404.1	0.5	2	2.17	350
ENSRNOG00000058126	AABR07011682.1	0.6	3	2.16	347
ENSRNOG00000006471	PVALB	2	8	2.08	323
ENSRNOG00000012543	MCM3	0.7	3	2.08	323
ENSRNOG00000006237	GPR37L1	0.5	2	2.07	321
ENSRNOG00000056108	AABR07069473.1	0.7	3	2.05	314
ENSRNOG00000008001	RAB3B	0.7	3	2.04	312
ENSRNOG00000049422	LOC108348047	1	5	2.03	309
ENSRNOG00000015071	ZIM1	0.5	2	2.02	307
ENSRNOG00000007334	LY6H	1	4	2.02	306
ENSRNOG00000017693	SLC2A5	1	4	2.02	306
ENSRNOG00000014130	CKS2	1	6	1.99	297
ENSRNOG00000013250	PDCD5	8	31	1.97	293
ENSRNOG00000000024	HEBP1	3	13	1.97	292
ENSRNOG00000003666	JCHAIN	0.5	2	1.97	292
ENSRNOG00000020849	HCST	0.7	3	1.96	290
ENSRNOG00000048389	FGF18	1	5	1.94	283
ENSRNOG00000049033	RACGAP1	0.5	2	1.9	273
ENSRNOG00000011647	S100A6	37	139	1.89	271
ENSRNOG00000019890	FOLR2	1	5	1.89	270
ENSRNOG00000002919	GFAP	10	39	1.88	269
ENSRNOG00000036942	TNFRSF9	0.7	3	1.88	269
ENSRNOG00000015131	UBE2C	0.8	3	1.87	266
ENSRNOG00000010610	HPGD	1	4	1.87	265
ENSRNOG00000009912	FGR	1	5	1.86	263
ENSRNOG00000012817	LRRC17	0.5	2	1.86	263
ENSRNOG00000013657	STMN3	0.7	3	1.86	263
ENSRNOG00000051404	AABR07014242.1	0.6	2	1.86	263
ENSRNOG00000057207	AABR07014239.1	0.6	2	1.86	263
ENSRNOG00000016013	GPRC5B	11	39	1.83	257
ENSRNOG00000043416	BCL3	0.5	2	1.84	257
ENSRNOG00000000814	FABP7	2	5	1.83	256
ENSRNOG00000019199	CRACR2B	1	5	1.83	256
ENSRNOG00000011718	C1RL	3	9	1.82	252
ENSRNOG00000020774	LOC103690163	1	4	1.81	251
ENSRNOG00000007456	CALB1	0.7	3	1.8	249
ENSRNOG00000000855	LST1	2	8	1.8	248
ENSRNOG00000026548	DHRS7C	1	4	1.8	248
ENSRNOG00000045615	LOC688286	0.5	2	1.79	245
ENSRNOG00000051416	AABR07071000.1	6	19	1.79	245
ENSRNOG00000008716	NEFH	0.5	2	1.78	243
ENSRNOG00000014532	LBP	2	7	1.77	242
ENSRNOG00000049782	CSF2RA	1	4	1.77	241
ENSRNOG00000008045	SLAMF9	1	5	1.76	238
ENSRNOG00000048878	SMIM24	0.6	2	1.75	238
ENSRNOG00000052122	AABR07044366.1	1	4	1.75	237
ENSRNOG00000054302	AABR07050423.1	0.7	2	1.75	237
ENSRNOG00000019850	SPEG	3	9	1.75	236
ENSRNOG00000026672	MGC94199	4	14	1.75	236
ENSRNOG00000050000	AABR07034739.1	1	3	1.74	235
ENSRNOG00000050784	AABR07054000.1	0.7	2	1.75	235
ENSRNOG00000055111	AABR07000658.2	0.6	2	1.74	235
ENSRNOG00000000187	CSF2RB	0.7	2	1.74	234
ENSRNOG00000036703	ITGAX	0.5	2	1.74	234
ENSRNOG00000039790	AABR07066826.1	0.6	2	1.74	233
ENSRNOG00000050881	LOC100910581	0.7	2	1.74	233
ENSRNOG00000060463	AABR07062799.2	0.5	2	1.74	233
ENSRNOG00000050625	LOC100911217	2	7	1.73	232
ENSRNOG00000058375	ADIG	2	7	1.73	232
ENSRNOG00000011483	S100A9	5	16	1.73	231
ENSRNOG00000009613	SH3BGRL2	38	125	1.71	227
ENSRNOG00000019728	ITGAM	1	4	1.71	226
ENSRNOG00000036959	RGD1561551	1	3	1.71	226
ENSRNOG00000024536	AABR07032338.1	2	5	1.7	225
ENSRNOG00000051158	CFB	22	71	1.68	221
ENSRNOG00000061320	LOC103692829	2	8	1.68	221
ENSRNOG00000027811	LILRB4	0.5	2	1.68	220
ENSRNOG00000000479	KIFC1	0.6	2	1.67	218
ENSRNOG00000023410	APOL9A	1	4	1.67	218
ENSRNOG00000056553	RDH12	0.5	2	1.66	216
ENSRNOG00000021062	FXYD5	32	101	1.65	214
ENSRNOG00000024923	NNAT	57	178	1.65	213
ENSRNOG00000017277	IGSF6	0.7	2	1.64	212
ENSRNOG00000006932	AABR07029272.1	0.6	2	1.63	210
ENSRNOG00000015668	CCL19	2	6	1.63	210
ENSRNOG00000013102	ENTPD2	0.9	3	1.63	209
ENSRNOG00000036672	SECTM1A	0.9	3	1.63	209
ENSRNOG00000003703	MCM6	1	3	1.62	208
ENSRNOG00000003841	KCNH1	8	24	1.62	208
ENSRNOG00000019050	IFIT1	0.5	2	1.62	208
ENSRNOG00000057092	SLFN4	1	3	1.62	207
ENSRNOG00000020300	LSP1	5	14	1.61	206
ENSRNOG00000028801	GSAP	0.6	2	1.61	205
ENSRNOG00000010919	MBD4	0.6	2	1.59	202
ENSRNOG00000020164	IFITM10	9	28	1.6	202
ENSRNOG00000048273	APOD	9	28	1.59	201
ENSRNOG00000059770	AABR07044383.1	30	91	1.59	201
ENSRNOG00000018780	SH3RF2	0.6	2	1.59	200
ENSRNOG00000046309	GPR68	0.6	2	1.59	200
ENSRNOG00000059061	UQCR10	2	7	1.58	199
ENSRNOG00000016164	FCRL2	0.5	2	1.58	198
ENSRNOG00000051226	AABR07004269.4	0.7	2	1.57	197
ENSRNOG00000019283	P2RY2	0.6	2	1.57	196
ENSRNOG00000005003	PTPRN2	0.8	2	1.56	195
ENSRNOG00000037563	CD68	5	15	1.56	195
ENSRNOG00000042825	CD300LE	3	10	1.56	195
ENSRNOG00000059705	ELMO1	0.7	2	1.56	195
ENSRNOG00000004210	OSR1	0.9	3	1.56	194
ENSRNOG00000003104	TRPV2	0.7	2	1.55	193
ENSRNOG00000001908	KLHL6	0.7	2	1.55	192
ENSRNOG00000008215	TRIM47	3	8	1.54	191
ENSRNOG00000006857	AABR07060833.1	0.8	2	1.54	190
ENSRNOG00000011913	CP	18	53	1.54	190
ENSRNOG00000012989	SERINC2	1	4	1.53	190
ENSRNOG00000046980	LOC108348151	2	5	1.54	190
ENSRNOG00000050251	MGC105649	0.7	2	1.53	189
ENSRNOG00000058308	ASIC2	2	5	1.53	188
ENSRNOG00000019627	MYBPC2	2	7	1.52	186
ENSRNOG00000026644	GLIPR1	3	9	1.52	186
ENSRNOG00000002579	PARM1	3	9	1.51	185
ENSRNOG00000005378	GNA15	0.6	2	1.51	184
ENSRNOG00000008409	MYO1F	2	6	1.51	184
ENSRNOG00000043098	MT2A	21	60	1.5	184
ENSRNOG00000027540	FAM102B	1	3	1.5	183
ENSRNOG00000000836	LTB	0.9	3	1.49	180
ENSRNOG00000018669	JAK3	5	14	1.48	180
ENSRNOG00000051078	ZFP37	2	5	1.48	180
ENSRNOG00000013220	ARHGAP45	2	5	1.47	178
ENSRNOG00000003553	EFEMP1	5	13	1.47	177
ENSRNOG00000046440	AABR07071393.1	9	25	1.47	177
ENSRNOG00000054212	PDE1A	2	5	1.46	176
ENSRNOG00000009258	CDK6	3	8	1.46	175
ENSRNOG00000002520	LITAF	19	51	1.45	174
ENSRNOG00000007657	COL27A1	5	13	1.45	174
ENSRNOG00000016945	PLA2G2A	1	3	1.45	174
ENSRNOG00000017259	TACC3	0.9	2	1.46	174
ENSRNOG00000018943	TNNC1	0.7	2	1.45	174
ENSRNOG00000008165	TPX2	0.7	2	1.45	173
ENSRNOG00000014125	EVI2B	0.9	3	1.45	173
ENSRNOG00000016117	MYOF	4	10	1.45	173
ENSRNOG00000019311	NFKB2	2	7	1.44	171
ENSRNOG00000029862	SPC24	0.6	2	1.43	170
ENSRNOG00000037113	SLFN2	5	15	1.43	170
ENSRNOG00000006094	CD44	2	4	1.42	168
ENSRNOG00000019494	PSMB10	23	61	1.42	168
ENSRNOG00000052064	PARVG	1	4	1.42	168
ENSRNOG00000004503	L3HYPDH	0.7	2	1.42	167
ENSRNOG00000005323	AABR07064873.1	44	117	1.41	167
ENSRNOG00000007159	CCL2	5	13	1.42	167
ENSRNOG00000020263	ATP1A3	0.7	2	1.42	167
ENSRNOG00000009822	TLR2	1	4	1.41	166
ENSRNOG00000016980	QPRT	2	6	1.41	166
ENSRNOG00000033564	CFD	4	10	1.41	166
ENSRNOG00000001270	HVCN1	0.8	2	1.41	165
ENSRNOG00000014258	RAB32	1	3	1.41	165
ENSRNOG00000020519	OLFM2	0.8	2	1.41	165
ENSRNOG00000049115	CCR5	1	4	1.41	165
ENSRNOG00000062220	CENPP	4	10	1.41	165
ENSRNOG00000061376	PSCA	226	594	1.39	163
ENSRNOG00000002217	PLAC8	4	11	1.39	162
ENSRNOG00000019854	NAPSA	0.7	2	1.39	162
ENSRNOG00000040273	RGD1562402	1	3	1.39	162
ENSRNOG00000053325	AABR07009105.1	1	3	1.39	162
ENSRNOG00000031785	KRT76	2	4	1.39	161
ENSRNOG00000015994	CD3D	0.7	2	1.38	160
ENSRNOG00000018765	POLD4	4	10	1.38	160
ENSRNOG00000010015	GP9	0.7	2	1.38	159
ENSRNOG00000058993	LOC690097	0.7	2	1.37	159
ENSRNOG00000004517	IGF1	2	5	1.37	158
ENSRNOG00000009385	PIK3CG	0.7	2	1.36	158
ENSRNOG00000000456	PSMB8	21	55	1.36	157
ENSRNOG00000046663	FCGR2A	5	14	1.36	157
ENSRNOG00000006778	MMP19	1	4	1.36	156
ENSRNOG00000018992	DPYSL3	0.8	2	1.35	156
ENSRNOG00000052981	AABR07058464.1	2	4	1.36	156
ENSRNOG00000008134	MEFV	1	4	1.35	155
ENSRNOG00000010319	LCP1	9	24	1.35	155
ENSRNOG00000013564	DOK3	1	3	1.35	155
ENSRNOG00000049238	LOC102552659	0.7	2	1.35	155
ENSRNOG00000020845	TYROBP	30	75	1.34	154
ENSRNOG00000045948	ARL10	2	5	1.34	154
ENSRNOG00000048478	KCNE4	1	3	1.35	154
ENSRNOG00000056714	SLA	2	5	1.34	154
ENSRNOG00000005386	KITLG	4	9	1.34	153
ENSRNOG00000048881	RGD1563400	1	4	1.34	153
ENSRNOG00000017803	APBB1IP	1	3	1.33	152
ENSRNOG00000020531	FEN1	2	6	1.33	152
ENSRNOG00000028460	LRRC8E	0.8	2	1.33	152
ENSRNOG00000030614	LOC689899	3	6	1.33	152
ENSRNOG00000039120	AABR07027478.1	2	4	1.33	152
ENSRNOG00000010718	GPR153	0.7	2	1.33	151
ENSRNOG00000012436	ADH6	0.8	2	1.33	151
ENSRNOG00000014987	MDFI	0.9	2	1.33	151
ENSRNOG00000016551	BCL2L11	0.9	2	1.33	151
ENSRNOG00000018040	GINS4	3	8	1.33	151
ENSRNOG00000019550	SLC11A2	32	79	1.32	150
ENSRNOG00000058083	METAZOA_SRP	25	62	1.32	150
ENSRNOG00000061096	RN7SL1	25	62	1.32	150
ENSRNOG00000002657	PLA2G4A	0.8	2	1.32	149
ENSRNOG00000032929	INCENP	3	6	1.31	148
ENSRNOG00000048980	GNG2	0.7	2	1.31	148
ENSRNOG00000050669	LOC100911515	32	79	1.31	148
ENSRNOG00000005177	TP53I3	2	4	1.31	147
ENSRNOG00000012160	SYK	0.9	2	1.3	147
ENSRNOG00000022619	FTH1	2237	5497	1.3	146
ENSRNOG00000055648	HAUS7	6	14	1.3	146
ENSRNOG00000006841	ANO4	1	3	1.3	145
ENSRNOG00000019430	CORO1A	11	27	1.3	145
ENSRNOG00000048589	NCBP2	5	12	1.29	145
ENSRNOG00000011947	TIFAB	2	6	1.28	144
ENSRNOG00000015077	ACSF3	3	8	1.29	144
ENSRNOG00000015859	CHDH	7	16	1.29	144
ENSRNOG00000050430	VAV1	0.8	2	1.28	144
ENSRNOG00000047606	BCL2A1	3	7	1.28	143
ENSRNOG00000062038	AC141220.3	1	3	1.28	143
ENSRNOG00000026647	CXCL16	46	111	1.28	142
ENSRNOG00000049179	LOC100911519	1	2	1.28	142
ENSRNOG00000001607	ADAMTS1	40	96	1.27	141
ENSRNOG00000001833	MCM4	2	5	1.27	141
ENSRNOG00000008425	NAV1	0.8	2	1.27	141
ENSRNOG00000012477	EEF1A2	0.8	2	1.27	141
ENSRNOG00000017286	EPHX2	6	14	1.27	141
ENSRNOG00000033152	RPS18L1	4	9	1.27	141
ENSRNOG00000009331	HCK	2	4	1.26	140
ENSRNOG00000020679	ICAM1	13	31	1.27	140
ENSRNOG00000011971	C1S	15	36	1.26	139
ENSRNOG00000013805	TNIP2	3	6	1.25	139
ENSRNOG00000017680	DENND2D	1	3	1.26	139
ENSRNOG00000028896	A2M	161	384	1.26	139
ENSRNOG00000008168	WNT5B	1	3	1.25	138
ENSRNOG00000010018	CLEC4A3	4	8	1.25	137
ENSRNOG00000050104	CLIP3	0.8	2	1.24	137
ENSRNOG00000003866	CXCR4	2	5	1.24	136
ENSRNOG00000018509	CX3CR1	5	11	1.24	136
ENSRNOG00000020953	MS4A7	1	3	1.24	136
ENSRNOG00000033803	LOC100360841	10	23	1.24	136
ENSRNOG00000048932	SMAGP	0.8	2	1.24	136
ENSRNOG00000051006	UFSP1	8	18	1.24	136
ENSRNOG00000004613	GPM6B	2	6	1.23	135
ENSRNOG00000016043	AQP4	5	12	1.23	135
ENSRNOG00000051905	WNT2	1	2	1.23	135
ENSRNOG00000004345	DAAM1	15	35	1.22	133
ENSRNOG00000010516	PLAU	2	5	1.22	133
ENSRNOG00000014629	LMO1	1	3	1.22	133
ENSRNOG00000015222	TENT5C	9	20	1.22	133
ENSRNOG00000017445	TUBB2B	1	2	1.22	133
ENSRNOG00000025094	GPR183	1	3	1.22	133
ENSRNOG00000033100	AABR07054189.1	5	12	1.22	133
ENSRNOG00000036711	SPN	0.9	2	1.22	133
ENSRNOG00000038746	BCO2	0.9	2	1.22	133
ENSRNOG00000036802	SNHG11	1	3	1.22	132
ENSRNOG00000045539	DUSP11	6	13	1.21	132
ENSRNOG00000014610	ANPEP	1	3	1.21	131
ENSRNOG00000042499	LOC100364435	536	1239	1.21	131
ENSRNOG00000047439	POT1B	0.9	2	1.21	131
ENSRNOG00000051002	LOC108348139	12	27	1.21	131
ENSRNOG00000004444	IKZF1	1	3	1.2	130
ENSRNOG00000020346	BEST1	66	152	1.2	130
ENSRNOG00000020587	EFEMP2	30	68	1.2	130
ENSRNOG00000024115	C6	0.9	2	1.2	130
ENSRNOG00000061442	AABR07068214.1	1	3	1.2	130
ENSRNOG00000001224	ITGB2	2	5	1.19	129
ENSRNOG00000006946	ARHGAP9	1	3	1.2	129
ENSRNOG00000048213	AABR07039304.1	41	93	1.19	129
ENSRNOG00000020465	RIPK3	0.8	2	1.19	128
ENSRNOG00000019413	ATG16L2	1	3	1.17	126
ENSRNOG00000045814	RABIF	2	4	1.18	126
ENSRNOG00000006418	SAMHD1	2	5	1.17	125
ENSRNOG00000008245	AABR07054614.1	20	45	1.17	125
ENSRNOG00000009211	C3AR1	0.8	2	1.17	125
ENSRNOG00000009438	SERPINA6	0.9	2	1.17	125
ENSRNOG00000012331	CASP8	2	4	1.17	125
ENSRNOG00000039336	HRCT1	0.9	2	1.17	125
ENSRNOG00000056786	PIEZO1	2	4	1.17	125
ENSRNOG00000002127	AABR07014836.1	1	2	1.16	124
ENSRNOG00000009848	IL18	1	3	1.16	124
ENSRNOG00000018148	LOC108348081	3	6	1.16	124
ENSRNOG00000030291	AC095947.1	2	4	1.17	124
ENSRNOG00000038087	AC110846.1	2	4	1.16	124
ENSRNOG00000050414	AABR07006333.1	3	6	1.16	124
ENSRNOG00000060103	BEX4	2	4	1.17	124
ENSRNOG00000061650	AC128059.5	10	22	1.16	124
ENSRNOG00000001843	BCL6	2	4	1.16	123
ENSRNOG00000007918	TBXAS1	2	4	1.16	123
ENSRNOG00000014698	CHRNB1	2	4	1.15	123
ENSRNOG00000015980	DCLRE1C	0.8	2	1.15	123
ENSRNOG00000016686	TMEM167A	36	79	1.15	123
ENSRNOG00000020446	AABR07005838.1	3	6	1.16	123
ENSRNOG00000024277	AABR07035470.1	2	6	1.16	123
ENSRNOG00000040108	RGD1565355	1	2	1.16	123
ENSRNOG00000049054	NTSR2	1	3	1.16	123
ENSRNOG00000015367	AC096024.1	0.9	2	1.15	122
ENSRNOG00000001704	RUNX1	1	2	1.14	121
ENSRNOG00000003218	ZFP286A	0.9	2	1.15	121
ENSRNOG00000008602	STEAP4	6	12	1.14	121
ENSRNOG00000022635	DLG2	3	7	1.14	121
ENSRNOG00000047379	ZFP82	1	3	1.15	121
ENSRNOG00000005854	ANGPT1	1	3	1.14	120
ENSRNOG00000012172	SPI1	3	7	1.14	120
ENSRNOG00000020702	CYB561A3	3	6	1.14	120
ENSRNOG00000045992	TLR8	0.8	2	1.14	120
ENSRNOG00000054251	CLEC7A	5	12	1.14	120
ENSRNOG00000061152	AABR07018038.3	2	4	1.14	120
ENSRNOG00000000451	RT1-BA	18	39	1.13	119
ENSRNOG00000006940	NCF4	3	5	1.13	119
ENSRNOG00000009037	SULF1	129	282	1.13	119
ENSRNOG00000055049	ALDH1A2	5	12	1.13	119
ENSRNOG00000019737	SEMA4A	4	8	1.12	118
ENSRNOG00000038999	RT1-A1	140	306	1.13	118
ENSRNOG00000048553	IQCC	0.9	2	1.13	118
ENSRNOG00000000167	ALAS2	2	5	1.12	117
ENSRNOG00000005965	IRAK4	2	5	1.12	117
ENSRNOG00000015598	ZFP772	1	2	1.12	117
ENSRNOG00000047250	GMFB	4	9	1.12	117
ENSRNOG00000000566	PCBD1	2	5	1.11	116
ENSRNOG00000013902	P2RY12	0.9	2	1.11	116
ENSRNOG00000014874	ZFYVE28	14	30	1.11	116
ENSRNOG00000028814	OASL2	4	9	1.11	116
ENSRNOG00000045840	HIST2H4A	15	31	1.11	116
ENSRNOG00000052140	OGG1	2	5	1.11	116
ENSRNOG00000055292	LOC679087	2	4	1.11	116
ENSRNOG00000056728	G6PD	32	69	1.11	116
ENSRNOG00000008405	TACO1	2	4	1.11	115
ENSRNOG00000013218	SAP30	2	4	1.1	115
ENSRNOG00000013309	PIK3AP1	8	17	1.1	115
ENSRNOG00000019926	RAMP1	1	3	1.1	115
ENSRNOG00000022934	AABR07066818.1	7	15	1.11	115
ENSRNOG00000036829	NCKAP1L	3	6	1.1	115
ENSRNOG00000059827	LOC691995	2	5	1.1	115
ENSRNOG00000011599	GLDC	1	3	1.1	114
ENSRNOG00000019068	CTRB1	2	4	1.1	114
ENSRNOG00000020560	AABR07005821.1	1	3	1.1	114
ENSRNOG00000030027	FBXW17	3	7	1.1	114
ENSRNOG00000000991	ARPC1B	55	118	1.09	113
ENSRNOG00000007939	NAPRT	12	25	1.09	113
ENSRNOG00000009453	MOB3B	5	10	1.09	113
ENSRNOG00000011070	GNB4	2	5	1.09	113
ENSRNOG00000015179	TRADD	2	3	1.09	113
ENSRNOG00000010350	RCAN2	1	2	1.09	112
ENSRNOG00000012557	LGALS5	3	7	1.08	112
ENSRNOG00000021161	FERMT3	3	7	1.08	112
ENSRNOG00000026605	IFI27L2B	21	45	1.08	112
ENSRNOG00000058539	CCNB1	2	4	1.08	112
ENSRNOG00000060629	LOC103694855	35	74	1.08	112
ENSRNOG00000006956	AABR07049085.1	33	70	1.07	111
ENSRNOG00000007350	RAC2	6	13	1.08	111
ENSRNOG00000016413	PSTPIP1	0.9	2	1.08	111
ENSRNOG00000029195	UBA7	8	17	1.08	111
ENSRNOG00000031743	GBP2	4	8	1.08	111
ENSRNOG00000002343	UCHL1	4	8	1.07	110
ENSRNOG00000003917	UCK2	4	7	1.07	110
ENSRNOG00000013844	FAM172A	14	30	1.07	110
ENSRNOG00000021412	SLFN13	1	3	1.07	110
ENSRNOG00000033979	GM5471	5	11	1.07	110
ENSRNOG00000007725	MIS12	6	12	1.06	109
ENSRNOG00000052667	AABR07027555.1	1	2	1.06	109
ENSRNOG00000054426	ZFP704	1	3	1.06	109
ENSRNOG00000000428	CYP21A1	1	2	1.06	108
ENSRNOG00000002097	RASL11B	4	8	1.06	108
ENSRNOG00000003985	TMEM19	11	23	1.06	108
ENSRNOG00000018520	NSUN6	1	3	1.06	108
ENSRNOG00000028415	CDC20	2	4	1.06	108
ENSRNOG00000032708	RT1-BB	23	47	1.05	108
ENSRNOG00000048915	TWF2	5	11	1.06	108
ENSRNOG00000002418	TGFB2	126	260	1.05	107
ENSRNOG00000014405	APRT	70	145	1.05	107
ENSRNOG00000014426	LOX	1	3	1.05	107
ENSRNOG00000018700	MOBP	1	3	1.05	107
ENSRNOG00000010296	SLC7A7	1	2	1.04	106
ENSRNOG00000016846	PIK3CD	1	2	1.04	106
ENSRNOG00000017783	SFRP1	83	170	1.04	106
ENSRNOG00000017874	CD53	6	13	1.04	106
ENSRNOG00000032303	LOC108349682	24	48	1.04	106
ENSRNOG00000036682	PYCR1	2	4	1.04	106
ENSRNOG00000050550	NR2E1	3	7	1.04	106
ENSRNOG00000009582	RPE65	17	35	1.04	105
ENSRNOG00000015717	PTPRE	1	2	1.04	105
ENSRNOG00000019478	IRF9	8	16	1.04	105
ENSRNOG00000030021	CCL6	6	13	1.04	105
ENSRNOG00000031930	BIN2	2	5	1.04	105
ENSRNOG00000038184	CAMK2N2	2	4	1.04	105
ENSRNOG00000058506	AC095078.1	1	2	1.04	105
ENSRNOG00000003064	BST1	1	3	1.03	104
ENSRNOG00000006681	RDH10	4	8	1.03	104
ENSRNOG00000013395	PGLYRP1	1	2	1.03	104
ENSRNOG00000015956	USP29	1	2	1.03	104
ENSRNOG00000019183	ALOX15	1	3	1.03	104
ENSRNOG00000020776	DHCR7	4	9	1.03	104
ENSRNOG00000026791	PGBD5	8	17	1.03	104
ENSRNOG00000051470	CARD9	1	2	1.03	104
ENSRNOG00000062248	AABR07019209.1	6	12	1.03	104
ENSRNOG00000003634	ZFP354A	1	3	1.02	103
ENSRNOG00000012109	OTULINL	2	4	1.02	103
ENSRNOG00000013437	LOC691083	1	3	1.02	103
ENSRNOG00000014288	FN1	17	34	1.02	103
ENSRNOG00000019203	EYA2	2	4	1.02	103
ENSRNOG00000029784	PAK1	2	5	1.02	103
ENSRNOG00000037331	CD33	2	4	1.02	103
ENSRNOG00000049828	CRLF2	3	6	1.02	103
ENSRNOG00000000168	GATM	2	4	1.02	102
ENSRNOG00000004972	UPP1	2	3	1.01	102
ENSRNOG00000011096	HMGB3	1	2	1.01	102
ENSRNOG00000011683	FES	1	3	1.01	102
ENSRNOG00000011796	C1R	51	104	1.02	102
ENSRNOG00000013987	SBNO2	11	22	1.02	102
ENSRNOG00000015941	FKBP10	9	18	1.01	102
ENSRNOG00000016575	TNFRSF1B	2	4	1.01	102
ENSRNOG00000021084	AABR07006310.1	9	19	1.01	102
ENSRNOG00000045989	HBA-A3	24	48	1.02	102
ENSRNOG00000000655	PTPRC	2	4	1.01	101
ENSRNOG00000004192	ARHGAP30	1	3	1.01	101
ENSRNOG00000009151	MIPOL1	1	2	1.01	101
ENSRNOG00000011648	AQP1	482	969	1.01	101
ENSRNOG00000015411	APOBEC1	1	2	1.01	101
ENSRNOG00000019620	PMF1	2	4	1.01	101
ENSRNOG00000019822	GADD45B	3	6	1.01	101
ENSRNOG00000019907	NFKBIE	5	10	1.01	101
ENSRNOG00000043866	AY172581.24	45	91	1	101
ENSRNOG00000047812	NEWGENE_1586233	59	119	1.01	101
ENSRNOG00000048222	NLRC5	2	3	1	101
ENSRNOG00000049537	AABR07021544.1	2	4	1.01	101
ENSRNOG00000060123	KIFC2	2	4	1.01	101
ENSRNOG00000018290	ALX3	1	2	1	100
ENSRNOG00000019742	STAT3	26	51	1	100
ENSRNOG00000023781	PLEC	5	10	1	100
ENSRNOG00000005387	RBM3	47	94	0.99	99
ENSRNOG00000010694	TPBG	1	2	0.99	99
ENSRNOG00000016163	SLC1A3	4	8	0.99	99
ENSRNOG00000016330	RBM12B	1	3	0.99	99
ENSRNOG00000019128	ST8SIA4	1	2	0.99	99
ENSRNOG00000019270	P2RY6	1	3	1	99
ENSRNOG00000019623	AABR07002065.1	4	7	0.99	99
ENSRNOG00000047244	NUP214	2	4	0.99	99
ENSRNOG00000058288	TCF19	4	8	0.99	99
ENSRNOG00000001480	NCF1	5	9	0.99	98
ENSRNOG00000019681	POLD1	1	2	0.99	98
ENSRNOG00000019718	GALNT15	3	6	0.99	98
ENSRNOG00000023473	AABR07026112.1	2	5	0.98	98
ENSRNOG00000031113	ZSCAN22	3	6	0.99	98
ENSRNOG00000051221	AABR07070310.1	2	4	0.98	98
ENSRNOG00000000239	CCL7	2	5	0.98	97
ENSRNOG00000004772	CYTIP	1	3	0.98	97
ENSRNOG00000011613	PPIP5K2	5	10	0.97	97
ENSRNOG00000028895	RTP4	17	33	0.98	97
ENSRNOG00000032240	GBP5	1	2	0.98	97
ENSRNOG00000033235	RELB	4	9	0.97	97
ENSRNOG00000049020	TCEAL3	2	5	0.98	97
ENSRNOG00000049034	PTRH1	15	29	0.98	97
ENSRNOG00000005214	PLEK	3	6	0.97	96
ENSRNOG00000008489	PPIH	3	6	0.97	96
ENSRNOG00000020699	CD37	3	7	0.97	96
ENSRNOG00000025587	PLAGL1	6	11	0.97	96
ENSRNOG00000031058	WAS	1	3	0.97	96
ENSRNOG00000049929	AABR07030494.1	2	4	0.97	96
ENSRNOG00000053047	TOP2A	1	3	0.97	96
ENSRNOG00000054695	CALCRL	4	7	0.97	96
ENSRNOG00000058444	LOC100912564	4	8	0.97	96
ENSRNOG00000018087	VIM	73	142	0.96	95
ENSRNOG00000018247	DHX58	2	4	0.97	95
ENSRNOG00000032669	SERPINA1	2	4	0.96	95
ENSRNOG00000033256	LOC691141	1	2	0.97	95
ENSRNOG00000061612	ZFP184	3	5	0.96	95
ENSRNOG00000001827	MASP1	1	2	0.96	94
ENSRNOG00000004307	TOR3A	5	10	0.96	94
ENSRNOG00000007430	SLX4IP	2	3	0.95	94
ENSRNOG00000008560	CCDC30	2	3	0.96	94
ENSRNOG00000009199	ACCS	2	3	0.95	94
ENSRNOG00000013578	TREM2	3	5	0.96	94
ENSRNOG00000027552	TAPBPL	44	86	0.96	94
ENSRNOG00000001728	FAM43A	2	3	0.95	93
ENSRNOG00000006108	GNGT2	4	8	0.95	93
ENSRNOG00000008902	PON1	48	92	0.95	93
ENSRNOG00000013170	IL13RA1	6	12	0.95	93
ENSRNOG00000018445	AGT	2	3	0.95	93
ENSRNOG00000019363	INKA1	1	2	0.95	93
ENSRNOG00000020830	LOC108348128	27	53	0.95	93
ENSRNOG00000027502	NMI	12	24	0.95	93
ENSRNOG00000000137	LY86	4	7	0.94	92
ENSRNOG00000008133	MFNG	3	5	0.94	92
ENSRNOG00000015403	CD52	1	3	0.94	92
ENSRNOG00000016189	FRMD5	1	3	0.94	92
ENSRNOG00000016550	DCLK2	9	18	0.94	92
ENSRNOG00000022884	CD84	2	3	0.94	92
ENSRNOG00000026407	FAM184A	7	13	0.94	92
ENSRNOG00000039591	DYDC2	2	3	0.94	92
ENSRNOG00000043193	SMIM1	27	53	0.94	92
ENSRNOG00000048088	MEST	38	74	0.94	92
ENSRNOG00000000443	LOC103689965	3	6	0.94	91
ENSRNOG00000013322	POLA1	2	4	0.94	91
ENSRNOG00000017020	INPP5D	2	3	0.94	91
ENSRNOG00000046192	LOC103690007	3	6	0.93	91
ENSRNOG00000047800	C5AR1	3	5	0.93	91
ENSRNOG00000049560	GLUL	178	339	0.93	91
ENSRNOG00000008816	GPNMB	55	104	0.92	90
ENSRNOG00000009263	IFI27	82	155	0.92	90
ENSRNOG00000011160	AC126641.1	4	7	0.93	90
ENSRNOG00000039759	GPR34	2	3	0.93	90
ENSRNOG00000051235	C2	4	9	0.93	90
ENSRNOG00000000418	ZBTB12	1	2	0.92	89
ENSRNOG00000015160	GEM	2	3	0.92	89
ENSRNOG00000016316	MCM2	5	9	0.92	89
ENSRNOG00000038881	HCLS1	4	8	0.92	89
ENSRNOG00000001647	ETS2	7	13	0.91	88
ENSRNOG00000010549	TSPO	101	189	0.91	88
ENSRNOG00000013202	AKAP7	3	6	0.91	88
ENSRNOG00000014212	METTL21A	3	5	0.91	88
ENSRNOG00000020771	SAP18	4	7	0.91	88
ENSRNOG00000024382	FCGR3A	5	9	0.91	88
ENSRNOG00000049361	GAS7	62	116	0.91	88
ENSRNOG00000014464	TNFSF13B	1	3	0.9	87
ENSRNOG00000019659	ASPA	4	8	0.9	87
ENSRNOG00000021270	TRMT6	3	6	0.9	87
ENSRNOG00000043044	CNN2	16	30	0.91	87
ENSRNOG00000050188	AABR07030603.1	3	5	0.9	87
ENSRNOG00000050233	CCHCR1	4	8	0.9	87
ENSRNOG00000007097	GPATCH3	2	3	0.9	86
ENSRNOG00000007519	TMEM43	10	18	0.9	86
ENSRNOG00000009022	RTKN	8	15	0.9	86
ENSRNOG00000009131	ZC3H12A	2	4	0.89	86
ENSRNOG00000012019	B3GALNT1	11	20	0.9	86
ENSRNOG00000012582	EIF4EBP1	7	13	0.9	86
ENSRNOG00000012801	GSTO2	1	2	0.9	86
ENSRNOG00000016581	SERPINB1A	104	194	0.9	86
ENSRNOG00000019142	FAS	1	2	0.9	86
ENSRNOG00000021724	PTPRCAP	1	3	0.9	86
ENSRNOG00000022953	CCDC163	2	3	0.89	86
ENSRNOG00000024159	FCER1G	42	78	0.89	86
ENSRNOG00000030776	SYTL2	2	4	0.9	86
ENSRNOG00000034237	RPL39	12	22	0.89	86
ENSRNOG00000048365	LOC100911625	4	8	0.89	86
ENSRNOG00000056435	CMC4	61	113	0.9	86
ENSRNOG00000004687	THBD	4	7	0.89	85
ENSRNOG00000008246	EMILIN1	4	7	0.89	85
ENSRNOG00000009832	SLC39A14	9	17	0.89	85
ENSRNOG00000010529	THBS2	18	34	0.89	85
ENSRNOG00000013967	BLNK	2	4	0.89	85
ENSRNOG00000017703	UNC93B1	8	15	0.88	85
ENSRNOG00000031579	LOC100363469	14	26	0.89	85
ENSRNOG00000047427	CDAN1	2	3	0.89	85
ENSRNOG00000055229	LOC108348118	2	4	0.89	85
ENSRNOG00000055745	AABR07043748.2	7	12	0.89	85
ENSRNOG00000007062	RIN3	2	4	0.88	84
ENSRNOG00000015514	BCAT1	3	5	0.88	84
ENSRNOG00000017980	ITGAL	2	4	0.88	84
ENSRNOG00000018262	AMPD3	3	5	0.88	84
ENSRNOG00000019440	KCNN4	3	5	0.88	84
ENSRNOG00000020873	NPHS1	6	11	0.88	84
ENSRNOG00000026180	LETM2	1	2	0.88	84
ENSRNOG00000037897	RPS19L2	416	766	0.88	84
ENSRNOG00000047303	MED18	4	8	0.88	84
ENSRNOG00000047314	TK1	2	5	0.88	84
ENSRNOG00000048353	APEG3	26	47	0.88	84
ENSRNOG00000005580	ITGB4	8	14	0.88	83
ENSRNOG00000007539	RSAD2	3	5	0.87	83
ENSRNOG00000007679	CYTH4	7	12	0.87	83
ENSRNOG00000009205	LMO4	5	9	0.87	83
ENSRNOG00000009862	OLFM1	39	72	0.87	83
ENSRNOG00000010183	GASK1B	38	70	0.87	83
ENSRNOG00000013884	PSD3	2	4	0.87	83
ENSRNOG00000015906	TGIF1	2	4	0.87	83
ENSRNOG00000016595	HHEX	1	2	0.87	83
ENSRNOG00000023548	SNED1	21	39	0.87	83
ENSRNOG00000023837	MTX3	3	5	0.87	83
ENSRNOG00000025608	LRAT	2	5	0.87	83
ENSRNOG00000026519	LOC100364062	1	3	0.87	83
ENSRNOG00000027204	MAP6	2	4	0.88	83
ENSRNOG00000037432	EXO5	3	6	0.87	83
ENSRNOG00000037710	CALR4	2	3	0.87	83
ENSRNOG00000046414	VWA5A	22	40	0.87	83
ENSRNOG00000048016	LOC102556337	13	24	0.87	83
ENSRNOG00000058105	HBB	1244	2276	0.87	83
ENSRNOG00000000034	NUAK2	4	7	0.86	82
ENSRNOG00000005505	WBP11	16	29	0.86	82
ENSRNOG00000007546	ASNS	10	18	0.87	82
ENSRNOG00000011517	TNFRSF21	1	2	0.86	82
ENSRNOG00000018723	COPS7B	2	4	0.87	82
ENSRNOG00000019648	AABR07068316.1	2	3	0.87	82
ENSRNOG00000020652	TGFB1	9	16	0.86	82
ENSRNOG00000023130	LYPLAL1	8	14	0.86	82
ENSRNOG00000038905	AABR07048397.1	4	7	0.86	82
ENSRNOG00000042139	CLEC4A1	4	6	0.86	82
ENSRNOG00000050413	SAMD15	1	2	0.86	82
ENSRNOG00000051450	ABRACL	11	19	0.86	82
ENSRNOG00000053735	HEBP2	5	9	0.87	82
ENSRNOG00000057713	CAV2	5	10	0.86	82
ENSRNOG00000001300	P2RX4	5	9	0.86	81
ENSRNOG00000001369	OAS1A	5	8	0.86	81
ENSRNOG00000003533	CLCN4	11	19	0.85	81
ENSRNOG00000007899	MTERF1	2	4	0.86	81
ENSRNOG00000010747	DAP	77	140	0.85	81
ENSRNOG00000012228	SKAP2	10	17	0.86	81
ENSRNOG00000014791	PEG3	31	56	0.85	81
ENSRNOG00000018878	SSH3	3	5	0.86	81
ENSRNOG00000019080	HSD3B7	9	17	0.86	81
ENSRNOG00000020657	SHC1	11	20	0.86	81
ENSRNOG00000039902	LBH	18	33	0.86	81
ENSRNOG00000048421	CRABP2	7	12	0.85	81
ENSRNOG00000049517	TNFAIP3	2	4	0.86	81
ENSRNOG00000049598	LOC100912571	9	16	0.86	81
ENSRNOG00000051819	SDR42E1	2	3	0.86	81
ENSRNOG00000060293	NDUFA3	405	733	0.86	81
ENSRNOG00000061515	FBXO45	8	14	0.85	81
ENSRNOG00000001876	CCDC74A	1	3	0.85	80
ENSRNOG00000005274	VRK1	3	6	0.85	80
ENSRNOG00000010105	S100A11	28	51	0.85	80
ENSRNOG00000028677	LOC361346	2	4	0.85	80
ENSRNOG00000033192	OSMR	2	4	0.85	80
ENSRNOG00000048308	DR1	5	9	0.85	80
ENSRNOG00000054860	CLEC12A	3	6	0.85	80
ENSRNOG00000059463	SLC39A1	31	56	0.85	80
ENSRNOG00000002341	TRIM25	13	23	0.84	79
ENSRNOG00000003546	TNFRSF12A	20	37	0.84	79
ENSRNOG00000004273	IFITM1	48	85	0.84	79
ENSRNOG00000007268	RGD1561796	6	11	0.84	79
ENSRNOG00000007437	IRF5	5	10	0.84	79
ENSRNOG00000007541	FHL3	2	4	0.84	79
ENSRNOG00000011054	LAPTM5	10	17	0.84	79
ENSRNOG00000012460	CNTF	2	3	0.84	79
ENSRNOG00000017311	ME3	3	5	0.84	79
ENSRNOG00000030914	LEXM	2	4	0.84	79
ENSRNOG00000031315	RPL36AL	4	8	0.84	79
ENSRNOG00000047714	TMEM37	2	4	0.84	79
ENSRNOG00000053113	AABR07001389.1	2	4	0.84	79
ENSRNOG00000062158	AC134224.3	6	11	0.84	79
ENSRNOG00000009030	RAB19	2	4	0.83	78
ENSRNOG00000018414	CSF1R	16	28	0.83	78
ENSRNOG00000025604	ATAD2	2	3	0.83	78
ENSRNOG00000030889	CLDN22	25	44	0.83	78
ENSRNOG00000031100	KLHL1	2	4	0.84	78
ENSRNOG00000038686	AP1S2	9	17	0.83	78
ENSRNOG00000047491	AABR07037520.1	2	3	0.83	78
ENSRNOG00000049088	TTC32	7	12	0.83	78
ENSRNOG00000049491	RT1-DMB	11	20	0.83	78
ENSRNOG00000000723	RT1-CE5	42	75	0.82	77
ENSRNOG00000003357	COL3A1	25	45	0.83	77
ENSRNOG00000007884	BCAP29	14	25	0.83	77
ENSRNOG00000015225	GRAMD2B	21	36	0.83	77
ENSRNOG00000015525	ZSWIM3	2	3	0.83	77
ENSRNOG00000016177	SCARA3	2	3	0.82	77
ENSRNOG00000018561	PPRC1	2	3	0.82	77
ENSRNOG00000021031	GRN	29	51	0.82	77
ENSRNOG00000024450	POC1B	2	4	0.83	77
ENSRNOG00000027888	CMSS1	3	6	0.83	77
ENSRNOG00000046797	RPUSD2	1	2	0.83	77
ENSRNOG00000062289	AABR07055846.2	25	44	0.83	77
ENSRNOG00000000470	VPS52	18	32	0.81	76
ENSRNOG00000001989	ALCAM	9	16	0.82	76
ENSRNOG00000007457	SERPING1	17	30	0.82	76
ENSRNOG00000009370	TBKBP1	4	6	0.82	76
ENSRNOG00000014233	KRT19	2	3	0.81	76
ENSRNOG00000016156	NPTXR	3	5	0.81	76
ENSRNOG00000019202	PVR	2	3	0.81	76
ENSRNOG00000020716	AXL	10	18	0.81	76
ENSRNOG00000025509	APBB2	5	9	0.81	76
ENSRNOG00000033361	SLC39A5	2	4	0.82	76
ENSRNOG00000047261	AABR07031445.1	22	39	0.81	76
ENSRNOG00000049259	LOC102549842	1	2	0.81	76
ENSRNOG00000006548	MRC2	5	9	0.81	75
ENSRNOG00000012499	RARG	5	9	0.81	75
ENSRNOG00000013855	ZMYM1	2	3	0.81	75
ENSRNOG00000016580	RPS23	720	1256	0.8	75
ENSRNOG00000019387	IFI30	33	57	0.81	75
ENSRNOG00000019675	PYCARD	7	12	0.8	75
ENSRNOG00000020124	LRRC51	4	6	0.81	75
ENSRNOG00000020580	SHFL	7	13	0.8	75
ENSRNOG00000022694	PLEKHG5	3	5	0.81	75
ENSRNOG00000022764	EVI2A	2	4	0.81	75
ENSRNOG00000024793	KCTD21	3	5	0.8	75
ENSRNOG00000031475	COL16A1	2	3	0.8	75
ENSRNOG00000039744	RT1-CE4	23	40	0.81	75
ENSRNOG00000055530	PANX2	1	2	0.81	75
ENSRNOG00000060773	SERTAD4	3	5	0.8	75
ENSRNOG00000000779	ZNRD1	13	22	0.8	74
ENSRNOG00000001229	COL18A1	15	26	0.8	74
ENSRNOG00000001713	LOC100360218	4	8	0.8	74
ENSRNOG00000006320	PTGES	1	2	0.8	74
ENSRNOG00000008956	CDKN2C	2	3	0.8	74
ENSRNOG00000009227	APLNR	2	4	0.8	74
ENSRNOG00000013895	NPDC1	47	82	0.8	74
ENSRNOG00000015088	PRUNE2	8	15	0.8	74
ENSRNOG00000016265	ACSL5	7	12	0.8	74
ENSRNOG00000016758	LOXL2	5	8	0.8	74
ENSRNOG00000028366	GPHN	7	12	0.8	74
ENSRNOG00000033220	OAS1F	1	3	0.8	74
ENSRNOG00000001107	AABR07035428.1	4	7	0.79	73
ENSRNOG00000003365	CADM3	1	3	0.79	73
ENSRNOG00000005390	NUP210	1	2	0.79	73
ENSRNOG00000010630	PRCP	2	4	0.79	73
ENSRNOG00000014075	CLYBL	28	48	0.79	73
ENSRNOG00000014294	PTPN6	11	19	0.79	73
ENSRNOG00000014312	AC109737.1	1	3	0.79	73
ENSRNOG00000016166	PDLIM1	11	19	0.79	73
ENSRNOG00000016186	ZFP709	3	5	0.79	73
ENSRNOG00000017671	RASA3	3	5	0.79	73
ENSRNOG00000017915	DVL2	5	8	0.79	73
ENSRNOG00000018158	TMEM181	10	18	0.79	73
ENSRNOG00000019357	TAX1BP3	37	65	0.79	73
ENSRNOG00000020250	PCGF6	2	3	0.79	73
ENSRNOG00000020506	KHNYN	5	8	0.79	73
ENSRNOG00000023708	TMEM176A	35	60	0.79	73
ENSRNOG00000036828	PDE1B	2	3	0.79	73
ENSRNOG00000047276	AABR07044711.1	29	51	0.79	73
ENSRNOG00000047911	MIIP	2	3	0.79	73
ENSRNOG00000057451	ITGA5	2	4	0.79	73
ENSRNOG00000057978	AABR07028997.1	35	61	0.79	73
ENSRNOG00000060701	AC130232.2	1	3	0.79	73
ENSRNOG00000000800	MAN1A1	32	55	0.78	72
ENSRNOG00000002875	KLHL20	3	6	0.78	72
ENSRNOG00000003848	MED12	3	5	0.78	72
ENSRNOG00000011250	INMT	35	59	0.78	72
ENSRNOG00000014187	IGF1R	5	8	0.78	72
ENSRNOG00000014461	GALNS	3	5	0.78	72
ENSRNOG00000014956	SLC11A1	4	7	0.78	72
ENSRNOG00000016468	TPMT	4	6	0.78	72
ENSRNOG00000018282	GDA	3	6	0.78	72
ENSRNOG00000018911	PFKFB3	1	2	0.78	72
ENSRNOG00000019219	VAMP1	2	3	0.78	72
ENSRNOG00000020150	IL18BP	56	97	0.78	72
ENSRNOG00000022681	RGD1561113	76	130	0.78	72
ENSRNOG00000002241	HSPBAP1	3	4	0.77	71
ENSRNOG00000004373	DDX39A	5	9	0.77	71
ENSRNOG00000011431	MFHAS1	2	4	0.77	71
ENSRNOG00000013641	MYO7A	2	3	0.77	71
ENSRNOG00000014635	CLTA	390	668	0.78	71
ENSRNOG00000025625	RNASE4	4	7	0.77	71
ENSRNOG00000029500	TAPBP	56	96	0.78	71
ENSRNOG00000030467	UBE2L6	12	20	0.77	71
ENSRNOG00000031134	SERPINB3	2	3	0.77	71
ENSRNOG00000040287	CYP1B1	3	4	0.78	71
ENSRNOG00000045943	RNF170	5	9	0.78	71
ENSRNOG00000050210	RT1-CE10	7	11	0.77	71
ENSRNOG00000050946	FAM110A	4	6	0.77	71
ENSRNOG00000052219	GM2A	72	124	0.78	71
ENSRNOG00000056040	AABR07045680.1	3	4	0.78	71
ENSRNOG00000000907	ALOX5AP	4	7	0.77	70
ENSRNOG00000001415	AP1S1	8	14	0.77	70
ENSRNOG00000007687	SEMA7A	12	21	0.77	70
ENSRNOG00000009789	TOPBP1	2	3	0.77	70
ENSRNOG00000010593	CTNNAL1	37	63	0.76	70
ENSRNOG00000016920	SPIRE2	1	3	0.76	70
ENSRNOG00000024104	MBD1	6	10	0.76	70
ENSRNOG00000031916	TIMELESS	2	3	0.76	70
ENSRNOG00000052273	LOC100363116	5	8	0.76	70
ENSRNOG00000058457	CHTOPL1	7	11	0.77	70
ENSRNOG00000059322	N4BP2L1	2	3	0.76	70
ENSRNOG00000061299	LOC100134871	1752	2979	0.77	70
ENSRNOG00000001062	KMT5A	12	19	0.75	69
ENSRNOG00000007472	SETD5	10	18	0.76	69
ENSRNOG00000010407	LOC103690024	4	7	0.75	69
ENSRNOG00000015780	RCN2	101	171	0.76	69
ENSRNOG00000017428	MAP1B	8	13	0.76	69
ENSRNOG00000018371	TUBB6	12	21	0.75	69
ENSRNOG00000018715	CLEC10A	5	8	0.75	69
ENSRNOG00000020027	ARHGEF2	6	10	0.76	69
ENSRNOG00000020470	SLC25A24	3	6	0.76	69
ENSRNOG00000020481	PAFAH1B3	3	5	0.76	69
ENSRNOG00000027008	IGTP	13	22	0.76	69
ENSRNOG00000031312	TNFRSF1A	32	54	0.75	69
ENSRNOG00000033608	CD276	9	16	0.76	69
ENSRNOG00000042421	RGD1559909	24	41	0.76	69
ENSRNOG00000057729	STRIP2	75	127	0.76	69
ENSRNOG00000000569	VSIR	5	9	0.75	68
ENSRNOG00000001959	MX1	2	3	0.75	68
ENSRNOG00000003398	TOMM40L	7	12	0.75	68
ENSRNOG00000005413	CREB3L1	13	22	0.75	68
ENSRNOG00000008554	SLC9A9	1	2	0.75	68
ENSRNOG00000010086	PLAGL2	3	5	0.75	68
ENSRNOG00000015445	MAL	11	18	0.75	68
ENSRNOG00000016733	RAB13	19	33	0.75	68
ENSRNOG00000021250	RNF24	2	3	0.74	68
ENSRNOG00000025554	ZFP445	5	8	0.75	68
ENSRNOG00000025731	PTMA	12	20	0.75	68
ENSRNOG00000026542	SUCO	10	17	0.75	68
ENSRNOG00000027393	AC129824.1	4	6	0.75	68
ENSRNOG00000027901	MRM1	2	3	0.75	68
ENSRNOG00000028477	MED8	5	8	0.75	68
ENSRNOG00000033146	LOC103690015	10	16	0.75	68
ENSRNOG00000037198	USP18	2	3	0.74	68
ENSRNOG00000047657	C4A	8	13	0.75	68
ENSRNOG00000048817	GSPT2	2	3	0.75	68
ENSRNOG00000049552	AABR07030903.1	4	7	0.75	68
ENSRNOG00000052298	AABR07014974.1	4	6	0.75	68
ENSRNOG00000055241	AABR07053500.1	5	9	0.75	68
ENSRNOG00000000729	TMLHE	7	11	0.74	67
ENSRNOG00000002032	IFNGR2	9	15	0.74	67
ENSRNOG00000003800	RGS9	19	31	0.74	67
ENSRNOG00000003861	GORAB	4	7	0.74	67
ENSRNOG00000004912	ITGAV	9	15	0.74	67
ENSRNOG00000005287	SYNE3	3	5	0.74	67
ENSRNOG00000009950	MSANTD2	2	4	0.74	67
ENSRNOG00000015618	WNT5A	2	4	0.74	67
ENSRNOG00000018119	DHX32	8	14	0.74	67
ENSRNOG00000020836	RORC	2	3	0.74	67
ENSRNOG00000025489	PKD2L2	2	3	0.74	67
ENSRNOG00000027694	AABR07050545.1	9	16	0.74	67
ENSRNOG00000036762	ITPRIPL2	3	5	0.74	67
ENSRNOG00000046560	AC109096.1	12	19	0.74	67
ENSRNOG00000046803	ARHGEF16	2	3	0.74	67
ENSRNOG00000047309	SMIM10L1	4	7	0.74	67
ENSRNOG00000047895	METTL1	3	4	0.74	67
ENSRNOG00000049123	AABR07066510.1	5	8	0.74	67
ENSRNOG00000055178	AABR07058124.4	65	108	0.74	67
ENSRNOG00000000552	COL13A1	3	4	0.73	66
ENSRNOG00000004208	CRIM1	9	15	0.73	66
ENSRNOG00000007869	WSCD1	6	10	0.74	66
ENSRNOG00000009222	EPHA2	2	3	0.74	66
ENSRNOG00000013368	PLCL2	3	5	0.73	66
ENSRNOG00000018905	ARMC4	2	3	0.73	66
ENSRNOG00000020032	IMPDH1	4	6	0.73	66
ENSRNOG00000020688	CCDC51	7	11	0.73	66
ENSRNOG00000023412	TMEM241	3	5	0.73	66
ENSRNOG00000025811	CFP	3	4	0.73	66
ENSRNOG00000027742	ADAMTSL2	2	4	0.73	66
ENSRNOG00000042679	LCOR	2	3	0.73	66
ENSRNOG00000045997	CHST14	5	8	0.73	66
ENSRNOG00000046535	PPM1M	2	3	0.73	66
ENSRNOG00000047321	HBA-A2	1605	2668	0.73	66
ENSRNOG00000047531	CCDC57	2	4	0.73	66
ENSRNOG00000052455	LOC100910245	4	6	0.73	66
ENSRNOG00000053811	ARG2	2	3	0.73	66
ENSRNOG00000054259	KLF11	2	3	0.73	66
ENSRNOG00000001518	ITGA6	3	5	0.73	65
ENSRNOG00000001834	MZT2B	6	10	0.72	65
ENSRNOG00000001964	CD47	31	51	0.73	65
ENSRNOG00000002456	HLF	5	8	0.72	65
ENSRNOG00000002671	NME2	277	458	0.72	65
ENSRNOG00000003068	MRNIP	3	5	0.72	65
ENSRNOG00000003622	CYBB	6	10	0.72	65
ENSRNOG00000004247	NHP2	4	7	0.72	65
ENSRNOG00000004927	SUPT7L	6	11	0.73	65
ENSRNOG00000008465	TMEM176B	44	73	0.72	65
ENSRNOG00000009358	OSGIN2	2	4	0.72	65
ENSRNOG00000010224	RAB30	2	4	0.73	65
ENSRNOG00000013231	PTAFR	3	5	0.73	65
ENSRNOG00000014034	OLFML2A	6	9	0.72	65
ENSRNOG00000014197	TMEM51	3	5	0.72	65
ENSRNOG00000014936	IFITM2	201	331	0.72	65
ENSRNOG00000019971	KXD1	11	18	0.72	65
ENSRNOG00000021199	FCGR1A	5	8	0.73	65
ENSRNOG00000021787	ZFP217	5	8	0.72	65
ENSRNOG00000022565	LRRC25	2	3	0.73	65
ENSRNOG00000028872	RAI14	19	32	0.72	65
ENSRNOG00000029658	RNF213	3	4	0.72	65
ENSRNOG00000030170	KRT10	2	3	0.72	65
ENSRNOG00000032844	RT1-DA	68	112	0.72	65
ENSRNOG00000038600	DNAAF3	6	10	0.73	65
ENSRNOG00000039249	AABR07035539.1	15	24	0.72	65
ENSRNOG00000043059	APLF	2	3	0.72	65
ENSRNOG00000048996	LOC108348173	4	7	0.72	65
ENSRNOG00000054374	SMIM29	3	5	0.72	65
ENSRNOG00000056028	RFXAP	12	20	0.72	65
ENSRNOG00000000517	KCTD20	9	14	0.71	64
ENSRNOG00000001397	RBM19	2	4	0.71	64
ENSRNOG00000002165	ABRAXAS1	3	5	0.71	64
ENSRNOG00000002273	NAAA	7	12	0.72	64
ENSRNOG00000003207	FMNL1	2	4	0.71	64
ENSRNOG00000004685	MTA3	10	17	0.72	64
ENSRNOG00000005342	RASSF5	2	3	0.72	64
ENSRNOG00000005573	NTN4	27	44	0.71	64
ENSRNOG00000006733	SRGAP2	4	6	0.71	64
ENSRNOG00000008291	THUMPD2	3	5	0.71	64
ENSRNOG00000010566	CEP44	6	10	0.71	64
ENSRNOG00000011530	MINDY4	4	7	0.72	64
ENSRNOG00000011557	S100A8	7	12	0.72	64
ENSRNOG00000012494	KCTD14	3	4	0.71	64
ENSRNOG00000014552	LOC100909657	5	8	0.72	64
ENSRNOG00000015473	PHACTR2	76	125	0.71	64
ENSRNOG00000016244	MICAL2	2	3	0.71	64
ENSRNOG00000017918	IGLON5	2	4	0.72	64
ENSRNOG00000017933	CCDC3	3	5	0.71	64
ENSRNOG00000018198	DAPK1	7	12	0.72	64
ENSRNOG00000019041	PSME1	266	437	0.71	64
ENSRNOG00000019048	SOD2	124	204	0.72	64
ENSRNOG00000019950	PELI3	4	6	0.72	64
ENSRNOG00000020182	MVP	29	47	0.71	64
ENSRNOG00000030715	CFH	18	29	0.71	64
ENSRNOG00000047396	RMND5B	5	9	0.72	64
ENSRNOG00000048315	EIF2AK2	8	14	0.72	64
ENSRNOG00000053060	ZFC3H1	8	13	0.71	64
ENSRNOG00000055259	PHLDB3	2	3	0.71	64
ENSRNOG00000058323	LOC102550026	4	7	0.71	64
ENSRNOG00000000158	CDO1	2	4	0.71	63
ENSRNOG00000000459	PSMB9	43	70	0.7	63
ENSRNOG00000001057	CTXN1	4	7	0.71	63
ENSRNOG00000003228	MID1IP1	23	38	0.71	63
ENSRNOG00000005116	LOC108353446	11	17	0.7	63
ENSRNOG00000006283	LOC100359922	97	159	0.71	63
ENSRNOG00000009233	ANKRD49	3	5	0.7	63
ENSRNOG00000015894	DOCK8	3	5	0.7	63
ENSRNOG00000015895	B4GALT6	41	67	0.7	63
ENSRNOG00000017610	NEDD4L	6	9	0.71	63
ENSRNOG00000021954	SPG11	5	8	0.71	63
ENSRNOG00000025899	THADA	4	6	0.7	63
ENSRNOG00000028641	BRPF3	5	9	0.7	63
ENSRNOG00000028690	LOC100362366	206	337	0.71	63
ENSRNOG00000029574	RPS4X	15	25	0.71	63
ENSRNOG00000047706	LOC103690108	530	863	0.7	63
ENSRNOG00000051286	LOC100911516	72	118	0.7	63
ENSRNOG00000062091	AC116220.2	11	19	0.71	63
ENSRNOG00000000122	AK2	8	13	0.69	62
ENSRNOG00000002607	SOX9	10	17	0.69	62
ENSRNOG00000003209	PCP4L1	56	91	0.69	62
ENSRNOG00000003827	WIPI1	5	9	0.7	62
ENSRNOG00000006913	RPAIN	7	11	0.7	62
ENSRNOG00000006941	THUMPD3	21	34	0.7	62
ENSRNOG00000008980	RBM48	2	4	0.69	62
ENSRNOG00000009884	LGALS1	205	332	0.7	62
ENSRNOG00000010362	ANXA2	155	252	0.7	62
ENSRNOG00000013167	HMGB2	9	15	0.69	62
ENSRNOG00000015622	FBXO4	2	4	0.7	62
ENSRNOG00000017979	MRTO4	7	12	0.69	62
ENSRNOG00000018564	NUP93	5	8	0.69	62
ENSRNOG00000020696	PMVK	16	26	0.69	62
ENSRNOG00000021102	SCN1B	4	7	0.7	62
ENSRNOG00000021812	SCX	40	64	0.7	62
ENSRNOG00000022101	CRABP2	69	112	0.7	62
ENSRNOG00000024410	BLVRB	19	31	0.7	62
ENSRNOG00000028566	PLD4	9	15	0.7	62
ENSRNOG00000029941	GRINA	206	333	0.7	62
ENSRNOG00000038047	MT1	76	123	0.7	62
ENSRNOG00000056297	FMNL3	5	7	0.7	62
ENSRNOG00000058003	SPON1	5	8	0.7	62
ENSRNOG00000002425	PCTP	3	4	0.69	61
ENSRNOG00000003215	ZFP287	2	3	0.69	61
ENSRNOG00000005175	SGPP1	31	50	0.69	61
ENSRNOG00000005650	PGF	7	12	0.69	61
ENSRNOG00000006048	EZH2	2	3	0.68	61
ENSRNOG00000008609	CAPN3	3	4	0.68	61
ENSRNOG00000009156	TRA2A	18	30	0.69	61
ENSRNOG00000010896	TPRN	3	5	0.69	61
ENSRNOG00000011740	POGLUT2	4	6	0.69	61
ENSRNOG00000012440	MSRA	4	7	0.69	61
ENSRNOG00000013526	RASSF4	4	6	0.68	61
ENSRNOG00000013663	TMEM86A	9	14	0.68	61
ENSRNOG00000013720	AEBP1	13	21	0.68	61
ENSRNOG00000014079	STAT1	38	61	0.69	61
ENSRNOG00000014866	PIGN	3	4	0.69	61
ENSRNOG00000018367	TALDO1	35	57	0.69	61
ENSRNOG00000018645	RPSA	476	767	0.69	61
ENSRNOG00000019766	EXOC8	5	8	0.69	61
ENSRNOG00000020388	INPP5F	2	4	0.69	61
ENSRNOG00000021802	ISG15	9	14	0.68	61
ENSRNOG00000026799	ZBTB9	4	7	0.68	61
ENSRNOG00000027259	AABR07029661.1	12	19	0.68	61
ENSRNOG00000028837	AC128207.1	3	6	0.68	61
ENSRNOG00000030704	AC094053.1	3	5	0.69	61
ENSRNOG00000033570	ARHGAP8	9	14	0.69	61
ENSRNOG00000038218	NDUFC1	130	209	0.69	61
ENSRNOG00000056617	ZSWIM8	10	16	0.68	61
ENSRNOG00000004127	CEP170	2	3	0.68	60
ENSRNOG00000004171	DNAH9	3	5	0.68	60
ENSRNOG00000006264	ITFG2	3	5	0.68	60
ENSRNOG00000008144	IRF1	16	26	0.68	60
ENSRNOG00000010574	PTPN1	12	19	0.67	60
ENSRNOG00000012037	GALNT7	34	55	0.68	60
ENSRNOG00000013141	ENO2	21	34	0.68	60
ENSRNOG00000013774	LMNB1	2	4	0.68	60
ENSRNOG00000014453	ANXA5	30	47	0.68	60
ENSRNOG00000014659	EBPL	27	43	0.68	60
ENSRNOG00000015582	ME2	22	35	0.68	60
ENSRNOG00000016308	IL10RA	2	3	0.68	60
ENSRNOG00000016411	RPS12	537	857	0.67	60
ENSRNOG00000016872	PLPPR4	3	4	0.68	60
ENSRNOG00000017819	CD14	10	16	0.68	60
ENSRNOG00000019028	ZNRF1	7	11	0.67	60
ENSRNOG00000020867	NUMBL	2	3	0.68	60
ENSRNOG00000022305	ABCC1	27	44	0.68	60
ENSRNOG00000025053	LRP1	52	83	0.68	60
ENSRNOG00000025179	AABR07045322.1	2	4	0.68	60
ENSRNOG00000026527	SNX32	6	10	0.68	60
ENSRNOG00000028640	SIVA1	15	25	0.68	60
ENSRNOG00000030273	ZFP563	2	3	0.67	60
ENSRNOG00000033581	AABR07044388.2	70	112	0.68	60
ENSRNOG00000034200	ATP8A1	4	6	0.68	60
ENSRNOG00000045918	JARID2	3	5	0.68	60
ENSRNOG00000046449	NPY	5	8	0.68	60
ENSRNOG00000046479	CHAF1A	2	3	0.67	60
ENSRNOG00000047329	MTIF3	12	20	0.68	60
ENSRNOG00000048109	LOC100365839	16	25	0.68	60
ENSRNOG00000000918	ZBED5	15	24	0.67	59
ENSRNOG00000001349	MCM7	6	9	0.67	59
ENSRNOG00000001429	LRWD1	6	10	0.67	59
ENSRNOG00000001770	EHHADH	3	5	0.67	59
ENSRNOG00000002915	TRIM11	4	7	0.67	59
ENSRNOG00000003098	PROM1	2	3	0.67	59
ENSRNOG00000004577	FEZ2	13	20	0.67	59
ENSRNOG00000004673	RBM43	6	10	0.67	59
ENSRNOG00000005303	TBC1D25	2	3	0.67	59
ENSRNOG00000005957	SLC4A7	6	10	0.67	59
ENSRNOG00000006469	CDK2	3	4	0.67	59
ENSRNOG00000007455	TMEM132E	2	3	0.67	59
ENSRNOG00000008362	ZFP775	2	4	0.67	59
ENSRNOG00000008416	GIMAP5	2	3	0.67	59
ENSRNOG00000008815	FBXO46	4	6	0.67	59
ENSRNOG00000009593	DTWD1	4	6	0.67	59
ENSRNOG00000010174	ENPP4	6	10	0.67	59
ENSRNOG00000010475	CASP3	6	9	0.67	59
ENSRNOG00000011032	LHFPL2	14	22	0.67	59
ENSRNOG00000011329	PKM	423	675	0.67	59
ENSRNOG00000012611	LPXN	4	7	0.67	59
ENSRNOG00000013014	CYBA	21	34	0.67	59
ENSRNOG00000014132	MYPOP	3	4	0.67	59
ENSRNOG00000014783	PGGHG	11	17	0.67	59
ENSRNOG00000016544	ARHGEF28	3	5	0.67	59
ENSRNOG00000016631	ZFP276	2	4	0.67	59
ENSRNOG00000018319	PISD	18	29	0.67	59
ENSRNOG00000019496	STAT5A	2	4	0.67	59
ENSRNOG00000019819	DUS2	4	6	0.67	59
ENSRNOG00000021100	TNFAIP8L2	4	7	0.67	59
ENSRNOG00000025001	PCOLCE	38	60	0.67	59
ENSRNOG00000026573	OPHN1	2	3	0.67	59
ENSRNOG00000029886	HBA-A1	4708	7469	0.67	59
ENSRNOG00000030629	CAMKMT	3	5	0.67	59
ENSRNOG00000031081	STAT2	16	26	0.67	59
ENSRNOG00000031824	SLC44A2	12	19	0.67	59
ENSRNOG00000051487	KREMEN1	28	44	0.67	59
ENSRNOG00000051706	TEP1	6	9	0.67	59
ENSRNOG00000052393	BSCL2	10	16	0.67	59
ENSRNOG00000058750	VKORC1L1	6	9	0.67	59
ENSRNOG00000000528	FGD2	3	4	0.66	58
ENSRNOG00000002141	CD200	10	16	0.66	58
ENSRNOG00000003205	LDB2	3	4	0.66	58
ENSRNOG00000003719	ATPAF2	18	28	0.66	58
ENSRNOG00000005424	ODC1	184	290	0.66	58
ENSRNOG00000005486	PHF20L1	7	11	0.66	58
ENSRNOG00000006345	SEC61B	168	265	0.66	58
ENSRNOG00000008116	PLPP3	43	68	0.66	58
ENSRNOG00000008663	NAT10	3	5	0.66	58
ENSRNOG00000008749	COL5A1	4	6	0.66	58
ENSRNOG00000008994	ARPC4	56	89	0.66	58
ENSRNOG00000009217	FBXO6	24	38	0.66	58
ENSRNOG00000012698	CHSY1	31	48	0.66	58
ENSRNOG00000013078	ZCCHC7	5	7	0.66	58
ENSRNOG00000013166	WNT4	2	4	0.66	58
ENSRNOG00000014424	RGD1563354	2	3	0.66	58
ENSRNOG00000014571	DBNDD2	5	8	0.66	58
ENSRNOG00000016670	AABR07028769.1	2	4	0.66	58
ENSRNOG00000017438	AABR07007068.1	2	4	0.66	58
ENSRNOG00000017714	USP3	6	9	0.66	58
ENSRNOG00000019299	EDEM2	15	24	0.66	58
ENSRNOG00000021268	SHLD1	3	4	0.66	58
ENSRNOG00000023152	TMEM201	3	5	0.66	58
ENSRNOG00000023334	PARP14	8	13	0.66	58
ENSRNOG00000027234	ZFP367	2	4	0.66	58
ENSRNOG00000027332	GEMIN6	4	7	0.66	58
ENSRNOG00000037715	RGD1560854	2	3	0.66	58
ENSRNOG00000042838	JUNB	13	21	0.66	58
ENSRNOG00000046254	ADGRE1	3	5	0.66	58
ENSRNOG00000047941	KRTCAP3	4	6	0.66	58
ENSRNOG00000049749	MED22	6	10	0.66	58
ENSRNOG00000054890	FLNA	27	42	0.66	58
ENSRNOG00000055010	AXIN2	9	14	0.66	58
ENSRNOG00000060580	SLC10A3	8	13	0.66	58
ENSRNOG00000000596	FYN	3	4	0.65	57
ENSRNOG00000001383	SLC8B1	2	3	0.65	57
ENSRNOG00000002028	TMEM50B	35	54	0.65	57
ENSRNOG00000002208	SHROOM3	5	8	0.65	57
ENSRNOG00000002903	SPECC1	7	11	0.65	57
ENSRNOG00000006238	TRAF2	15	23	0.65	57
ENSRNOG00000006729	SLC24A4	61	96	0.65	57
ENSRNOG00000007650	CD63	1174	1848	0.65	57
ENSRNOG00000010765	VCL	13	21	0.65	57
ENSRNOG00000011781	OPLAH	11	18	0.65	57
ENSRNOG00000012876	SLC6A13	3	4	0.65	57
ENSRNOG00000013911	NAGK	6	9	0.65	57
ENSRNOG00000016366	COLEC12	14	23	0.65	57
ENSRNOG00000016622	LOC100910438	6	9	0.65	57
ENSRNOG00000020539	MUC1	3	5	0.65	57
ENSRNOG00000020864	KIRREL2	5	7	0.65	57
ENSRNOG00000020935	CAPN1	4	7	0.65	57
ENSRNOG00000021026	ZFP687	6	9	0.66	57
ENSRNOG00000021086	DTX4	2	3	0.65	57
ENSRNOG00000021166	ECM1	17	27	0.65	57
ENSRNOG00000023661	CELF2	6	9	0.65	57
ENSRNOG00000028517	RHNO1	8	13	0.65	57
ENSRNOG00000031709	PPFIBP1	11	17	0.65	57
ENSRNOG00000038616	COX6B2	20	32	0.65	57
ENSRNOG00000039241	YTHDC2	2	3	0.65	57
ENSRNOG00000046949	KCNB1	2	3	0.65	57
ENSRNOG00000047988	BOLA2	51	80	0.65	57
ENSRNOG00000051461	RFWD3	3	5	0.65	57
ENSRNOG00000053404	NEWGENE_1306267	4	7	0.65	57
ENSRNOG00000060449	RPS21	402	632	0.65	57
ENSRNOG00000000485	BAK1	13	21	0.65	56
ENSRNOG00000000568	SLC29A3	2	3	0.64	56
ENSRNOG00000001314	FAM20C	2	4	0.64	56
ENSRNOG00000001680	RIOX2	3	4	0.64	56
ENSRNOG00000002232	AFF1	3	4	0.64	56
ENSRNOG00000002905	CCDC103	4	6	0.65	56
ENSRNOG00000003835	SLC43A2	3	5	0.64	56
ENSRNOG00000006460	AMDHD2	3	5	0.64	56
ENSRNOG00000007177	POGLUT3	6	10	0.64	56
ENSRNOG00000009910	SWAP70	7	10	0.64	56
ENSRNOG00000010230	DENND10	9	14	0.65	56
ENSRNOG00000011145	CRHR2	13	20	0.64	56
ENSRNOG00000011284	SGMS2	17	27	0.64	56
ENSRNOG00000014851	COL4A4	8	13	0.64	56
ENSRNOG00000014961	PDPN	50	78	0.64	56
ENSRNOG00000015340	DNAJC25	11	17	0.64	56
ENSRNOG00000016037	MAFB	3	5	0.64	56
ENSRNOG00000016701	GNG8	2	3	0.64	56
ENSRNOG00000017595	RSU1	4	6	0.64	56
ENSRNOG00000018081	LACTB	5	8	0.64	56
ENSRNOG00000019077	LIPA	20	31	0.64	56
ENSRNOG00000020782	PSPC1	14	21	0.64	56
ENSRNOG00000020923	TUFT1	7	11	0.64	56
ENSRNOG00000021403	RHOB	47	73	0.64	56
ENSRNOG00000022189	HTATIP2	6	10	0.65	56
ENSRNOG00000023109	ICOSLG	4	6	0.65	56
ENSRNOG00000023261	UBE2Q2L	3	4	0.64	56
ENSRNOG00000026204	DCLRE1A	2	3	0.64	56
ENSRNOG00000026981	ZFP282	2	3	0.64	56
ENSRNOG00000027017	RNASEL	3	5	0.64	56
ENSRNOG00000028638	IL10RB	11	17	0.64	56
ENSRNOG00000037673	AABR07071891.1	35	55	0.64	56
ENSRNOG00000038330	RGD1359508	5	7	0.65	56
ENSRNOG00000039496	PLP2	19	30	0.64	56
ENSRNOG00000042758	TMEM243	12	19	0.64	56
ENSRNOG00000046023	EXOC4	8	13	0.64	56
ENSRNOG00000048071	CCDC89	5	7	0.65	56
ENSRNOG00000051669	AABR07040855.1	11	16	0.64	56
ENSRNOG00000054959	MMP11	3	5	0.64	56
ENSRNOG00000057054	LOC103690118	5	8	0.64	56
ENSRNOG00000057569	AHNAK	5	8	0.65	56
ENSRNOG00000058593	ZBTB1	4	6	0.64	56
ENSRNOG00000061862	ZBTB10	2	3	0.64	56
ENSRNOG00000001056	SNAPC2	10	16	0.64	55
ENSRNOG00000002045	ANXA3	7	11	0.64	55
ENSRNOG00000002052	CCDC80	27	42	0.63	55
ENSRNOG00000002171	PHLDB2	3	4	0.63	55
ENSRNOG00000002248	FRYL	3	4	0.63	55
ENSRNOG00000002693	NME1	67	104	0.63	55
ENSRNOG00000003682	HOOK2	3	5	0.63	55
ENSRNOG00000004524	DESI2	9	13	0.63	55
ENSRNOG00000005099	TOP3A	2	3	0.63	55
ENSRNOG00000007957	TSPOAP1	2	3	0.64	55
ENSRNOG00000007972	RBBP9	14	22	0.63	55
ENSRNOG00000008016	CKAP4	10	15	0.63	55
ENSRNOG00000009419	PTPRG	4	7	0.64	55
ENSRNOG00000010124	TRIM2	22	34	0.63	55
ENSRNOG00000010274	SMC4	2	3	0.63	55
ENSRNOG00000010598	HS3ST1	3	4	0.64	55
ENSRNOG00000010824	PARP8	4	6	0.63	55
ENSRNOG00000010997	EDNRB	98	151	0.63	55
ENSRNOG00000011153	IL17RA	7	11	0.64	55
ENSRNOG00000011480	TUBGCP5	4	6	0.64	55
ENSRNOG00000012346	EPB41L2	8	12	0.63	55
ENSRNOG00000012865	PARP3	48	75	0.64	55
ENSRNOG00000012891	MDH1B	4	6	0.63	55
ENSRNOG00000013452	RCN1	52	81	0.63	55
ENSRNOG00000015329	KPNA2	11	17	0.63	55
ENSRNOG00000017427	LOC100909840	46	71	0.63	55
ENSRNOG00000017605	GMDS	7	11	0.63	55
ENSRNOG00000018207	DYNLT1	41	63	0.64	55
ENSRNOG00000018226	ZCCHC14	4	6	0.63	55
ENSRNOG00000019211	OLFML3	24	38	0.63	55
ENSRNOG00000019268	PELP1	9	14	0.63	55
ENSRNOG00000021104	EMP3	15	23	0.64	55
ENSRNOG00000022514	TOR2A	27	42	0.63	55
ENSRNOG00000023463	PARP9	13	21	0.64	55
ENSRNOG00000029956	AABR07033023.1	2	3	0.63	55
ENSRNOG00000030807	LOC100912427	2	3	0.63	55
ENSRNOG00000034246	RPS27A	175	271	0.63	55
ENSRNOG00000037852	PIRT	5	7	0.63	55
ENSRNOG00000048226	HMGN1	118	183	0.63	55
ENSRNOG00000050543	SAFB	15	23	0.63	55
ENSRNOG00000053813	NKAP	19	29	0.63	55
ENSRNOG00000055641	DNASE1L1	12	19	0.63	55
ENSRNOG00000057666	AC120486.8	3	4	0.63	55
ENSRNOG00000058430	BCDIN3D	3	5	0.64	55
ENSRNOG00000000033	TMCC2	5	7	0.63	54
ENSRNOG00000000441	GPSM3	3	5	0.62	54
ENSRNOG00000000520	SRSF3	42	64	0.62	54
ENSRNOG00000001335	ZKSCAN1	8	12	0.62	54
ENSRNOG00000001448	HIP1	3	5	0.63	54
ENSRNOG00000003243	WDR81	3	5	0.62	54
ENSRNOG00000003809	SAT1	37	56	0.62	54
ENSRNOG00000004169	FZR1	10	15	0.62	54
ENSRNOG00000007081	XDH	3	5	0.62	54
ENSRNOG00000007349	ASCC2	6	10	0.62	54
ENSRNOG00000008159	MSANTD3	3	4	0.62	54
ENSRNOG00000009734	AKR1B8	5	7	0.62	54
ENSRNOG00000009957	SLC25A13	6	10	0.62	54
ENSRNOG00000010342	ZFAND1	5	7	0.62	54
ENSRNOG00000011203	FARP1	2	4	0.63	54
ENSRNOG00000012002	IQGAP1	22	33	0.62	54
ENSRNOG00000012274	DDI2	7	10	0.63	54
ENSRNOG00000015213	FXN	13	20	0.62	54
ENSRNOG00000017463	BLOC1S3	18	28	0.62	54
ENSRNOG00000018251	MRC1	2	3	0.63	54
ENSRNOG00000018760	MPP7	8	12	0.62	54
ENSRNOG00000018838	PAOX	4	7	0.62	54
ENSRNOG00000019489	ARMT1	11	16	0.62	54
ENSRNOG00000019574	CUEDC2	5	8	0.62	54
ENSRNOG00000020093	LOC100360573	6	10	0.62	54
ENSRNOG00000020952	CGN	18	28	0.62	54
ENSRNOG00000022769	SP100	2	4	0.63	54
ENSRNOG00000024863	FAM76B	2	3	0.63	54
ENSRNOG00000025350	PPP1R13L	4	6	0.62	54
ENSRNOG00000025735	WDR86	3	5	0.62	54
ENSRNOG00000028024	TMEM139	3	5	0.62	54
ENSRNOG00000030639	USP13	3	4	0.62	54
ENSRNOG00000032381	NAGLU	16	25	0.62	54
ENSRNOG00000045649	ARRDC3	4	6	0.62	54
ENSRNOG00000048725	LSM2	12	18	0.62	54
ENSRNOG00000049714	ASAP3	5	8	0.62	54
ENSRNOG00000058909	RPS9	306	470	0.62	54
ENSRNOG00000059579	GPT2	2	3	0.62	54
ENSRNOG00000003550	ACBD6	24	37	0.61	53
ENSRNOG00000008944	EXT2	24	37	0.61	53
ENSRNOG00000009471	EPSTI1	4	7	0.62	53
ENSRNOG00000010877	ALG9	5	8	0.61	53
ENSRNOG00000012264	ALKBH1	3	4	0.62	53
ENSRNOG00000013604	GPX4	1289	1974	0.61	53
ENSRNOG00000013669	PIK3R4	11	16	0.61	53
ENSRNOG00000013892	CBY1	53	81	0.61	53
ENSRNOG00000015133	KMT2A	2	4	0.62	53
ENSRNOG00000016443	VPS13D	4	6	0.61	53
ENSRNOG00000017163	PFKP	9	14	0.61	53
ENSRNOG00000017523	H6PD	3	4	0.61	53
ENSRNOG00000017647	ZC3H8	4	6	0.61	53
ENSRNOG00000017706	SLC66A1	4	6	0.61	53
ENSRNOG00000017907	UBE2I	65	100	0.61	53
ENSRNOG00000017919	NUP133	4	6	0.61	53
ENSRNOG00000018860	MTG1	12	19	0.61	53
ENSRNOG00000024972	COX10	6	9	0.61	53
ENSRNOG00000027368	UBALD1	13	19	0.61	53
ENSRNOG00000027722	H1F10	8	12	0.62	53
ENSRNOG00000029178	ABCC5	7	11	0.62	53
ENSRNOG00000032871	MLC1	3	4	0.62	53
ENSRNOG00000032925	AC118414.1	32	48	0.61	53
ENSRNOG00000033351	ZFP869	5	8	0.62	53
ENSRNOG00000033940	ADGRL4	2	3	0.61	53
ENSRNOG00000046366	DMD	2	4	0.62	53
ENSRNOG00000050106	RCC1	3	4	0.61	53
ENSRNOG00000052141	RPS10	111	169	0.61	53
ENSRNOG00000057880	MYH11	8	12	0.61	53
ENSRNOG00000058973	ATAD2B	3	4	0.61	53
ENSRNOG00000061121	WDFY3	6	9	0.61	53
ENSRNOG00000062009	AC119762.6	2	4	0.61	53
ENSRNOG00000000341	NID2	3	4	0.61	52
ENSRNOG00000001035	GTF2H3	3	5	0.6	52
ENSRNOG00000001249	COL6A1	11	17	0.6	52
ENSRNOG00000001254	COL6A2	16	24	0.6	52
ENSRNOG00000001963	MX2	5	8	0.61	52
ENSRNOG00000004342	AHR	2	3	0.61	52
ENSRNOG00000005634	AABR07047872.1	4	6	0.6	52
ENSRNOG00000007006	SLC3A1	10	15	0.61	52
ENSRNOG00000007249	CDKN1B	19	29	0.61	52
ENSRNOG00000007597	RHPN1	48	73	0.61	52
ENSRNOG00000008151	PLSCR4	12	18	0.61	52
ENSRNOG00000008600	SYTL1	3	5	0.6	52
ENSRNOG00000008965	SOCS2	3	5	0.61	52
ENSRNOG00000009982	PNP	124	188	0.61	52
ENSRNOG00000010299	EPS15	27	42	0.61	52
ENSRNOG00000010489	SAMD4A	2	4	0.61	52
ENSRNOG00000012428	MAF	13	20	0.61	52
ENSRNOG00000012665	NMRK1	3	4	0.6	52
ENSRNOG00000013046	TRAM2	5	8	0.6	52
ENSRNOG00000013217	TTC33	9	13	0.6	52
ENSRNOG00000013790	MFSD1	15	23	0.61	52
ENSRNOG00000014179	RPS2	477	725	0.6	52
ENSRNOG00000016367	VASP	13	20	0.6	52
ENSRNOG00000020173	TIE1	10	15	0.6	52
ENSRNOG00000022274	SLC2A8	7	11	0.6	52
ENSRNOG00000023453	LRBA	26	40	0.61	52
ENSRNOG00000024364	ENKD1	5	8	0.6	52
ENSRNOG00000024754	AABR07043169.1	10	15	0.61	52
ENSRNOG00000024799	CD93	5	7	0.6	52
ENSRNOG00000028505	RPS18	485	739	0.61	52
ENSRNOG00000028543	AABR07052523.1	3	5	0.6	52
ENSRNOG00000029450	AABR07058422.1	3	4	0.6	52
ENSRNOG00000029682	CLIC1	51	78	0.61	52
ENSRNOG00000030118	MSN	31	47	0.61	52
ENSRNOG00000038045	AC128960.1	12	18	0.61	52
ENSRNOG00000039457	PCDHGB5	4	5	0.6	52
ENSRNOG00000042592	RGS10	14	21	0.6	52
ENSRNOG00000049622	LOC103690013	24	36	0.6	52
ENSRNOG00000050539	FBLN5	15	22	0.6	52
ENSRNOG00000050553	ATP6V1C2	3	4	0.6	52
ENSRNOG00000051615	HMGN2	72	110	0.6	52
ENSRNOG00000060248	CHCHD6	22	34	0.6	52
ENSRNOG00000060538	CDC42SE1	36	55	0.6	52
ENSRNOG00000061373	LOXL3	8	12	0.6	52
ENSRNOG00000061928	MYO1E	9	14	0.6	52
ENSRNOG00000000853	AIF1	35	53	0.59	51
ENSRNOG00000001793	HEG1	20	31	0.59	51
ENSRNOG00000003033	PLCD3	5	7	0.59	51
ENSRNOG00000003201	RPS4X	327	495	0.6	51
ENSRNOG00000003782	ACOT9	20	30	0.59	51
ENSRNOG00000004749	SLC30A1	19	28	0.59	51
ENSRNOG00000005480	YBX3	38	57	0.59	51
ENSRNOG00000007412	DOK1	3	4	0.6	51
ENSRNOG00000007678	ZFP263	3	4	0.59	51
ENSRNOG00000007743	MGST1	42	63	0.6	51
ENSRNOG00000007804	C1GALT1	13	20	0.59	51
ENSRNOG00000008079	UGP2	51	77	0.59	51
ENSRNOG00000009360	SH3BP1	4	7	0.59	51
ENSRNOG00000009513	AKR1B1	51	78	0.6	51
ENSRNOG00000010042	WDFY2	8	12	0.6	51
ENSRNOG00000010240	TENT5A	43	65	0.59	51
ENSRNOG00000011474	PPP1R3B	21	32	0.59	51
ENSRNOG00000011618	MMAA	2	3	0.59	51
ENSRNOG00000012166	ADAL	2	4	0.59	51
ENSRNOG00000012749	C1QB	28	42	0.6	51
ENSRNOG00000013017	ARNT2	3	4	0.6	51
ENSRNOG00000013149	VPS33B	6	10	0.59	51
ENSRNOG00000013572	LXN	11	16	0.59	51
ENSRNOG00000013791	ENPP3	4	6	0.6	51
ENSRNOG00000015195	HDHD3	6	9	0.6	51
ENSRNOG00000015218	NSMCE1	27	40	0.6	51
ENSRNOG00000016374	FGFR2	139	209	0.59	51
ENSRNOG00000016932	SIMC1	2	3	0.6	51
ENSRNOG00000017416	PPIC	8	12	0.59	51
ENSRNOG00000017905	MAP1LC3B	33	51	0.6	51
ENSRNOG00000018718	RPP30	4	7	0.6	51
ENSRNOG00000018730	NECTIN2	9	14	0.59	51
ENSRNOG00000027622	SLC35E3	34	51	0.6	51
ENSRNOG00000031997	TTLL7	4	6	0.59	51
ENSRNOG00000049244	SEPSECS	8	11	0.6	51
ENSRNOG00000051341	AABR07038849.1	4	6	0.6	51
ENSRNOG00000051922	AABR07059663.1	7	10	0.6	51
ENSRNOG00000053452	LOC100361457	146	221	0.6	51
ENSRNOG00000056765	RPL10	494	747	0.6	51
ENSRNOG00000000075	MTF2	3	5	0.59	50
ENSRNOG00000000471	B3GALT4	2	3	0.58	50
ENSRNOG00000000839	NFKBIL1	7	10	0.59	50
ENSRNOG00000002449	MAGED2	42	63	0.59	50
ENSRNOG00000002470	IFI47	21	31	0.59	50
ENSRNOG00000002680	LAMC1	12	18	0.59	50
ENSRNOG00000003217	LGALS3BP	415	620	0.58	50
ENSRNOG00000003563	BLMH	13	19	0.58	50
ENSRNOG00000003576	INTS2	2	4	0.58	50
ENSRNOG00000003897	COL1A1	16	23	0.58	50
ENSRNOG00000003918	SLC25A19	4	5	0.59	50
ENSRNOG00000004072	MYO1C	14	21	0.59	50
ENSRNOG00000004189	HELB	5	7	0.58	50
ENSRNOG00000004901	SLC4A1AP	4	6	0.58	50
ENSRNOG00000006549	FNDC9	9	13	0.58	50
ENSRNOG00000007174	UTP11	21	31	0.58	50
ENSRNOG00000007325	USP28	3	5	0.59	50
ENSRNOG00000007561	GLB1L2	4	6	0.58	50
ENSRNOG00000007628	PTP4A3	6	9	0.58	50
ENSRNOG00000007660	FNTB	6	9	0.59	50
ENSRNOG00000008180	LYN	6	9	0.59	50
ENSRNOG00000010756	TP53	18	27	0.59	50
ENSRNOG00000011295	ANAPC2	23	35	0.59	50
ENSRNOG00000011561	NLN	18	28	0.58	50
ENSRNOG00000011658	TEX30	2	3	0.59	50
ENSRNOG00000012811	SPINT1	6	9	0.59	50
ENSRNOG00000012827	MLF1	34	51	0.58	50
ENSRNOG00000013005	RPA2	5	7	0.59	50
ENSRNOG00000013281	MIB1	12	18	0.59	50
ENSRNOG00000013852	MED20	16	25	0.59	50
ENSRNOG00000015125	LOC100911548	13	19	0.59	50
ENSRNOG00000016220	RPL12	348	522	0.59	50
ENSRNOG00000017328	PTER	6	8	0.58	50
ENSRNOG00000017469	ANXA1	11	16	0.59	50
ENSRNOG00000018067	SMN1	9	14	0.58	50
ENSRNOG00000018379	ZFP688	5	7	0.58	50
ENSRNOG00000018939	REXO2	47	70	0.59	50
ENSRNOG00000019310	EID2	9	13	0.58	50
ENSRNOG00000019374	CSK	13	19	0.58	50
ENSRNOG00000019754	GDAP2	11	17	0.59	50
ENSRNOG00000019953	UBE2F	19	28	0.59	50
ENSRNOG00000020427	BORCS8	42	63	0.59	50
ENSRNOG00000020594	RHBDF1	7	11	0.59	50
ENSRNOG00000020762	ZFP260	11	16	0.59	50
ENSRNOG00000021157	CTSS	18	26	0.59	50
ENSRNOG00000021255	SMOX	4	6	0.59	50
ENSRNOG00000021882	TMED9	99	148	0.58	50
ENSRNOG00000023226	S100A10	30	45	0.58	50
ENSRNOG00000024186	EEF1B2	119	179	0.58	50
ENSRNOG00000025394	TANC1	2	4	0.58	50
ENSRNOG00000030127	EML2	16	24	0.59	50
ENSRNOG00000031090	RT1-CE7	42	63	0.58	50
ENSRNOG00000032825	LOC100362027	30	45	0.58	50
ENSRNOG00000033916	AC141489.1	394	591	0.59	50
ENSRNOG00000036572	SFXN4	3	4	0.59	50
ENSRNOG00000038319	AKR1C19	6	9	0.58	50
ENSRNOG00000047098	HBB-BS	439	658	0.58	50
ENSRNOG00000047971	MRPL36	47	71	0.58	50
ENSRNOG00000049236	MYH9L1	51	77	0.58	50
ENSRNOG00000050703	FAM115C	3	5	0.58	50
ENSRNOG00000053023	TAZ	11	16	0.59	50
ENSRNOG00000054489	AABR07042821.1	84	126	0.59	50
ENSRNOG00000059903	THBS3	3	4	0.58	50
ENSRNOG00000061272	AABR07011996.1	10	15	0.58	50
ENSRNOG00000000595	TRAF3IP2	2	4	0.58	49
ENSRNOG00000002610	CARHSP1	13	19	0.58	49
ENSRNOG00000003264	NAT9	11	17	0.58	49
ENSRNOG00000003338	PMP22	9	13	0.57	49
ENSRNOG00000003981	ZFP18	5	7	0.58	49
ENSRNOG00000004842	DNAJC24	12	18	0.58	49
ENSRNOG00000005344	NOL10	4	6	0.57	49
ENSRNOG00000006441	ZBTB25	3	5	0.58	49
ENSRNOG00000008673	ARPC3	67	100	0.58	49
ENSRNOG00000009499	HINFP	2	4	0.57	49
ENSRNOG00000009565	PDK4	6	9	0.58	49
ENSRNOG00000010024	CYB5R4	10	15	0.57	49
ENSRNOG00000010691	CMTM3	4	5	0.57	49
ENSRNOG00000012840	SPARC	769	1149	0.58	49
ENSRNOG00000012843	ASPG	2	4	0.57	49
ENSRNOG00000012942	SATB1	14	20	0.58	49
ENSRNOG00000013552	SCD	3	4	0.57	49
ENSRNOG00000013992	ARFRP1	16	24	0.58	49
ENSRNOG00000014072	TXNDC17	24	35	0.57	49
ENSRNOG00000014992	M6PR	21	31	0.58	49
ENSRNOG00000015670	STX7	47	70	0.58	49
ENSRNOG00000016071	P3H3	44	65	0.58	49
ENSRNOG00000016912	BTF3	170	253	0.58	49
ENSRNOG00000018333	RBM6	8	12	0.57	49
ENSRNOG00000018408	RGD1307554	7	10	0.58	49
ENSRNOG00000019296	GNAT2	5	7	0.57	49
ENSRNOG00000020321	NOP9	6	9	0.57	49
ENSRNOG00000021222	VPS16	10	16	0.57	49
ENSRNOG00000023079	NRAS	17	26	0.58	49
ENSRNOG00000024027	LEMD3	9	13	0.58	49
ENSRNOG00000027436	ZFP324	4	6	0.57	49
ENSRNOG00000031653	CCDC58	7	10	0.57	49
ENSRNOG00000032238	PLCD1	14	22	0.58	49
ENSRNOG00000032803	RPL21	194	290	0.58	49
ENSRNOG00000036689	P4HB	149	223	0.58	49
ENSRNOG00000045752	RRM1	18	26	0.57	49
ENSRNOG00000050061	SLC25A51	10	14	0.57	49
ENSRNOG00000050289	CSTF2T	10	14	0.58	49
ENSRNOG00000053269	TMEM106C	12	19	0.57	49
ENSRNOG00000062127	AC134224.1	4	7	0.57	49
ENSRNOG00000000503	PPARD	16	24	0.56	48
ENSRNOG00000000583	CDK19	5	8	0.56	48
ENSRNOG00000000777	RT1-S3	67	99	0.56	48
ENSRNOG00000000809	ATAT1	9	14	0.56	48
ENSRNOG00000001120	MED13L	5	7	0.57	48
ENSRNOG00000001148	RPLP0	606	899	0.57	48
ENSRNOG00000001982	CBLB	3	5	0.57	48
ENSRNOG00000003975	PFN1	259	383	0.56	48
ENSRNOG00000005158	SLC24A5	9	13	0.56	48
ENSRNOG00000005426	SNUPN	7	11	0.57	48
ENSRNOG00000006010	SLC6A20	31	46	0.56	48
ENSRNOG00000006019	G0S2	4	5	0.57	48
ENSRNOG00000006227	IFIH1	4	5	0.57	48
ENSRNOG00000007377	SLIT3	5	7	0.57	48
ENSRNOG00000007584	EHD4	14	21	0.57	48
ENSRNOG00000008855	GJB2	7	10	0.56	48
ENSRNOG00000008934	TMEM65	7	10	0.57	48
ENSRNOG00000009088	TXNRD1	34	51	0.56	48
ENSRNOG00000009382	AABR07052486.1	4	6	0.57	48
ENSRNOG00000009462	CCDC90B	25	37	0.57	48
ENSRNOG00000011104	LOC100360057	214	317	0.57	48
ENSRNOG00000011156	CLSTN3	6	8	0.57	48
ENSRNOG00000011572	KLC1	44	65	0.57	48
ENSRNOG00000011595	SENP8	5	7	0.57	48
ENSRNOG00000011762	ELF1	5	8	0.56	48
ENSRNOG00000012378	DBNL	22	33	0.57	48
ENSRNOG00000012438	LARP6	3	4	0.56	48
ENSRNOG00000012602	RECQL	8	12	0.57	48
ENSRNOG00000012709	BAG2	10	15	0.57	48
ENSRNOG00000013618	ANKRD10	3	4	0.57	48
ENSRNOG00000015658	SORBS1	4	5	0.57	48
ENSRNOG00000015840	HSD17B4	49	73	0.56	48
ENSRNOG00000016334	PTBP3	7	10	0.57	48
ENSRNOG00000016447	RGD1310553	5	8	0.57	48
ENSRNOG00000017003	PLXNA1	3	4	0.56	48
ENSRNOG00000018454	APOE	251	371	0.56	48
ENSRNOG00000018576	RCAN3	5	7	0.57	48
ENSRNOG00000018886	PRXL2C	8	12	0.56	48
ENSRNOG00000018898	MPI	14	21	0.56	48
ENSRNOG00000019552	LSM7	44	66	0.57	48
ENSRNOG00000019624	MORC2	5	7	0.57	48
ENSRNOG00000019885	MAGI3	10	15	0.56	48
ENSRNOG00000020006	WDR90	3	5	0.57	48
ENSRNOG00000021244	HSPA12B	2	3	0.57	48
ENSRNOG00000022309	FREM1	14	20	0.57	48
ENSRNOG00000022597	CENPJ	3	4	0.56	48
ENSRNOG00000022741	ILF3	11	16	0.57	48
ENSRNOG00000025448	LIMD2	20	30	0.57	48
ENSRNOG00000027191	BIRC6	4	6	0.56	48
ENSRNOG00000032070	DYNC2H1	4	5	0.57	48
ENSRNOG00000036699	FAAP100	4	5	0.57	48
ENSRNOG00000037480	DDX51	5	8	0.56	48
ENSRNOG00000039777	TTF1	3	5	0.57	48
ENSRNOG00000049229	POMP	226	334	0.56	48
ENSRNOG00000051498	PRPF6	24	35	0.57	48
ENSRNOG00000056940	CITED2	12	18	0.57	48
ENSRNOG00000058920	COA8	15	22	0.57	48
ENSRNOG00000000156	LOC100911486	4	6	0.56	47
ENSRNOG00000000247	MFSD11	7	10	0.55	47
ENSRNOG00000000394	SRGN	13	20	0.56	47
ENSRNOG00000000455	TAP2	20	30	0.56	47
ENSRNOG00000000718	CGGBP1	15	22	0.55	47
ENSRNOG00000001709	AP2M1	158	233	0.56	47
ENSRNOG00000002419	PLP1	6	9	0.56	47
ENSRNOG00000003144	GPRC5C	19	28	0.55	47
ENSRNOG00000004766	GLIS2	12	17	0.55	47
ENSRNOG00000005809	ARHGDIB	23	34	0.56	47
ENSRNOG00000005903	ST14	3	5	0.56	47
ENSRNOG00000006340	MEMO1	21	30	0.55	47
ENSRNOG00000006541	NUP107	5	7	0.55	47
ENSRNOG00000009046	PHF13	4	5	0.55	47
ENSRNOG00000011135	GTF2B	21	31	0.56	47
ENSRNOG00000011391	RBSN	5	7	0.56	47
ENSRNOG00000012807	C1QA	37	55	0.56	47
ENSRNOG00000012932	CCDC146	3	5	0.56	47
ENSRNOG00000013253	ARMC1	18	26	0.56	47
ENSRNOG00000014119	FARSB	20	30	0.56	47
ENSRNOG00000014214	RPL27A	278	408	0.55	47
ENSRNOG00000014666	TFEB	7	10	0.56	47
ENSRNOG00000016309	RGP1	9	13	0.56	47
ENSRNOG00000016394	LOC100911453	17	24	0.55	47
ENSRNOG00000016690	IDI1	38	55	0.55	47
ENSRNOG00000017478	PCSK7	6	9	0.55	47
ENSRNOG00000017496	CNP	17	25	0.55	47
ENSRNOG00000018011	TASOR2	2	3	0.55	47
ENSRNOG00000018107	ZFAND5	24	35	0.56	47
ENSRNOG00000018153	RBM5	20	30	0.56	47
ENSRNOG00000018400	GOLM1	3	4	0.55	47
ENSRNOG00000018420	SLC22A7	2	3	0.56	47
ENSRNOG00000020304	PDCD11	6	9	0.55	47
ENSRNOG00000020310	GRIK5	7	11	0.56	47
ENSRNOG00000024929	NUDCD1	7	10	0.56	47
ENSRNOG00000025040	GNG10	82	121	0.55	47
ENSRNOG00000025724	LOC100909856	5	8	0.56	47
ENSRNOG00000027593	NDUFV3	2	3	0.55	47
ENSRNOG00000029535	NRBP2	23	34	0.55	47
ENSRNOG00000029670	RGD1564606	6	9	0.55	47
ENSRNOG00000030478	AY172581.9	241	355	0.56	47
ENSRNOG00000032339	RASL12	5	8	0.56	47
ENSRNOG00000036701	ACTG1	447	656	0.55	47
ENSRNOG00000037227	YES1	6	9	0.55	47
ENSRNOG00000038140	NSD2	4	5	0.56	47
ENSRNOG00000043150	ARFGAP1	17	25	0.56	47
ENSRNOG00000045747	CAPNS1	56	83	0.56	47
ENSRNOG00000045775	RNPEPL1	9	14	0.56	47
ENSRNOG00000048194	LOC100912380	56	83	0.56	47
ENSRNOG00000049452	NEBL	99	144	0.55	47
ENSRNOG00000050317	UHRF1BP1L	13	18	0.55	47
ENSRNOG00000055020	AABR07038948.2	8	12	0.56	47
ENSRNOG00000059442	PDE12	3	5	0.55	47
ENSRNOG00000060936	IKBKG	5	7	0.55	47
ENSRNOG00000061080	KMT2C	3	4	0.55	47
ENSRNOG00000000190	EP300	6	8	0.55	46
ENSRNOG00000000417	NUMA1	15	22	0.54	46
ENSRNOG00000000697	CORO1C	5	7	0.55	46
ENSRNOG00000000979	BRI3BP	5	7	0.55	46
ENSRNOG00000001052	SLC25A30	71	103	0.54	46
ENSRNOG00000001072	CERS4	26	39	0.55	46
ENSRNOG00000001142	PRKAB1	8	12	0.55	46
ENSRNOG00000006551	DCAF15	5	8	0.55	46
ENSRNOG00000007290	ATP1A2	11	16	0.55	46
ENSRNOG00000007529	BMF	3	4	0.55	46
ENSRNOG00000008512	BTF3L4	45	65	0.55	46
ENSRNOG00000009303	ZWILCH	2	3	0.55	46
ENSRNOG00000010160	ICE2	4	6	0.55	46
ENSRNOG00000011077	TJP1	13	20	0.54	46
ENSRNOG00000011162	SMCO4	4	6	0.55	46
ENSRNOG00000011271	MCC	4	5	0.55	46
ENSRNOG00000012804	C1QC	38	56	0.55	46
ENSRNOG00000016534	FAM171A1	4	6	0.54	46
ENSRNOG00000017123	B2M	882	1286	0.54	46
ENSRNOG00000017414	IRF7	7	10	0.55	46
ENSRNOG00000017453	PTPN2	6	9	0.54	46
ENSRNOG00000017558	TUBB2A	18	27	0.55	46
ENSRNOG00000017575	GINS2	3	4	0.55	46
ENSRNOG00000017622	NPM3	14	21	0.55	46
ENSRNOG00000017930	LPCAT1	4	6	0.55	46
ENSRNOG00000017976	SLCO2B1	5	7	0.54	46
ENSRNOG00000018009	RAB8B	11	16	0.55	46
ENSRNOG00000018648	MPPE1	5	7	0.55	46
ENSRNOG00000018651	AGTPBP1	10	15	0.55	46
ENSRNOG00000018952	SEMA3G	4	6	0.55	46
ENSRNOG00000018993	ILK	41	60	0.55	46
ENSRNOG00000019946	GMPPA	19	28	0.54	46
ENSRNOG00000020206	CTSD	1329	1935	0.54	46
ENSRNOG00000020379	COG8	17	25	0.55	46
ENSRNOG00000020467	NREP	112	163	0.54	46
ENSRNOG00000020880	KLHL18	7	11	0.54	46
ENSRNOG00000022286	AABR07039316.1	11	15	0.55	46
ENSRNOG00000022732	TMEM126B	9	13	0.54	46
ENSRNOG00000022860	SWI5	169	247	0.55	46
ENSRNOG00000024879	POLRMT	3	4	0.54	46
ENSRNOG00000026474	CAD	2	3	0.55	46
ENSRNOG00000028910	CCDC9B	9	13	0.54	46
ENSRNOG00000029242	PLEKHO2	8	12	0.54	46
ENSRNOG00000030597	ANKRD52	10	14	0.55	46
ENSRNOG00000031378	AABR07009715.1	9	14	0.55	46
ENSRNOG00000036719	SAMD10	4	6	0.54	46
ENSRNOG00000042771	APOL3	4	6	0.55	46
ENSRNOG00000046472	ARFGAP3	16	23	0.55	46
ENSRNOG00000052444	SAMD9	3	4	0.54	46
ENSRNOG00000053599	POGZ	10	14	0.55	46
ENSRNOG00000053859	RANBP6	4	6	0.55	46
ENSRNOG00000000123	RNF19B	5	7	0.53	45
ENSRNOG00000000398	ZUP1	6	8	0.53	45
ENSRNOG00000000699	SELPLG	6	8	0.54	45
ENSRNOG00000001823	ST6GAL1	69	99	0.53	45
ENSRNOG00000002176	NECTIN3	5	7	0.54	45
ENSRNOG00000003522	MR1	4	5	0.53	45
ENSRNOG00000003524	LRRC59	17	24	0.54	45
ENSRNOG00000003541	PGGT1B	6	9	0.53	45
ENSRNOG00000004411	TSPAN8	2	4	0.54	45
ENSRNOG00000004787	AABR07053185.1	4	5	0.53	45
ENSRNOG00000005012	UTP14A	4	6	0.54	45
ENSRNOG00000005731	BIRC3	3	4	0.53	45
ENSRNOG00000007302	FBN1	5	7	0.54	45
ENSRNOG00000007398	ZFP691	5	7	0.54	45
ENSRNOG00000008851	SLC35B4	13	18	0.53	45
ENSRNOG00000009289	GALK2	36	52	0.53	45
ENSRNOG00000010911	TMEM108	13	18	0.53	45
ENSRNOG00000011398	LOC103692719	5	7	0.53	45
ENSRNOG00000011593	HEY1	5	8	0.53	45
ENSRNOG00000012292	ALG8	5	7	0.54	45
ENSRNOG00000012393	S100A13	24	35	0.53	45
ENSRNOG00000012663	MFSD6	3	4	0.54	45
ENSRNOG00000013035	RAB33B	3	5	0.53	45
ENSRNOG00000013121	MIER3	4	5	0.53	45
ENSRNOG00000013631	SLC31A2	14	20	0.53	45
ENSRNOG00000013738	LOC100174910	14	21	0.53	45
ENSRNOG00000014048	CYLD	14	20	0.53	45
ENSRNOG00000016256	MYO9B	8	12	0.54	45
ENSRNOG00000016351	FRRS1	6	8	0.53	45
ENSRNOG00000016645	SFMBT1	7	10	0.53	45
ENSRNOG00000017097	LHPP	20	29	0.54	45
ENSRNOG00000019271	ULK4	5	7	0.54	45
ENSRNOG00000019859	PLA2G15	6	8	0.54	45
ENSRNOG00000020178	COPE	122	177	0.54	45
ENSRNOG00000020518	FAM189B	3	5	0.54	45
ENSRNOG00000020744	ADAR	9	13	0.54	45
ENSRNOG00000021151	PPP1R14B	39	57	0.53	45
ENSRNOG00000021249	AP5S1	6	9	0.54	45
ENSRNOG00000022202	TRAPPC8	10	14	0.54	45
ENSRNOG00000022325	SMC2	2	3	0.54	45
ENSRNOG00000022710	PRRG4	3	4	0.54	45
ENSRNOG00000023317	COLGALT1	12	17	0.54	45
ENSRNOG00000024523	DNAI2	4	6	0.53	45
ENSRNOG00000024809	NTMT1	16	23	0.54	45
ENSRNOG00000026691	COQ4	4	6	0.53	45
ENSRNOG00000029855	LETMD1	9	13	0.54	45
ENSRNOG00000031896	STT3A	57	83	0.54	45
ENSRNOG00000032058	POGK	5	7	0.53	45
ENSRNOG00000032948	TYK2	4	5	0.54	45
ENSRNOG00000037851	SPIDR	3	5	0.54	45
ENSRNOG00000039668	COL8A1	101	146	0.53	45
ENSRNOG00000042118	CPLANE1	2	3	0.54	45
ENSRNOG00000043388	IRF3	16	24	0.53	45
ENSRNOG00000046705	SNX3	171	248	0.54	45
ENSRNOG00000047229	TRIM68	4	6	0.54	45
ENSRNOG00000050741	RBM4	52	75	0.54	45
ENSRNOG00000052945	AABR07002969.1	50	73	0.54	45
ENSRNOG00000054889	WDR72	3	4	0.53	45
ENSRNOG00000056106	DIP2B	4	5	0.53	45
ENSRNOG00000056944	ARHGAP24	17	25	0.54	45
ENSRNOG00000056996	CFAP65	6	9	0.53	45
ENSRNOG00000058461	SFPQ	24	35	0.53	45
ENSRNOG00000060107	DNAJB14	10	14	0.54	45
ENSRNOG00000060572	TLK1	4	6	0.54	45
ENSRNOG00000061359	AABR07028009.1	18	27	0.53	45
ENSRNOG00000000081	ANTXR2	3	5	0.53	44
ENSRNOG00000000231	KCTD17	12	18	0.53	44
ENSRNOG00000000421	SKIV2L	11	16	0.52	44
ENSRNOG00000001192	GLTP	28	41	0.52	44
ENSRNOG00000001410	GIGYF1	6	9	0.52	44
ENSRNOG00000002352	TSEN15	20	29	0.52	44
ENSRNOG00000003003	TBC1D19	12	18	0.53	44
ENSRNOG00000003052	COX18	6	8	0.52	44
ENSRNOG00000003289	LAP3	23	33	0.52	44
ENSRNOG00000003958	COMMD10	21	31	0.52	44
ENSRNOG00000004494	LTA4H	32	45	0.53	44
ENSRNOG00000004606	MEIS1	4	6	0.53	44
ENSRNOG00000005546	AABR07057196.1	3	5	0.52	44
ENSRNOG00000005975	RPL30	398	573	0.53	44
ENSRNOG00000006144	CNTN3	7	10	0.53	44
ENSRNOG00000007060	PLIN2	8	11	0.52	44
ENSRNOG00000007512	SRP14	139	200	0.53	44
ENSRNOG00000007520	ZCCHC3	6	9	0.53	44
ENSRNOG00000007964	TP53INP1	6	9	0.53	44
ENSRNOG00000008118	SYNC	8	12	0.53	44
ENSRNOG00000008270	CNTROB	7	10	0.53	44
ENSRNOG00000008451	FUT8	5	8	0.52	44
ENSRNOG00000008639	PABPC1	55	79	0.52	44
ENSRNOG00000009125	DIS3	3	5	0.53	44
ENSRNOG00000009636	SCRN1	38	55	0.52	44
ENSRNOG00000010091	EFCAB14	65	94	0.53	44
ENSRNOG00000010386	H2AX	8	12	0.53	44
ENSRNOG00000011454	TBCK	4	5	0.53	44
ENSRNOG00000011501	ATP1B3	196	283	0.53	44
ENSRNOG00000012853	TK2	10	14	0.53	44
ENSRNOG00000013176	FAR1	8	12	0.52	44
ENSRNOG00000013491	SETX	2	3	0.52	44
ENSRNOG00000013783	EFHD2	50	72	0.52	44
ENSRNOG00000013974	FAHD2A	16	22	0.53	44
ENSRNOG00000014041	CEP78	3	4	0.53	44
ENSRNOG00000014137	FBLN1	99	144	0.53	44
ENSRNOG00000014434	CHD1	4	5	0.53	44
ENSRNOG00000014548	NEDD9	9	13	0.53	44
ENSRNOG00000014634	GTPBP1	13	18	0.53	44
ENSRNOG00000014797	TMBIM1	11	15	0.53	44
ENSRNOG00000016610	ARHGAP1	25	36	0.52	44
ENSRNOG00000016678	ANGPTL2	22	32	0.53	44
ENSRNOG00000017963	ZFP874B	2	4	0.53	44
ENSRNOG00000017991	CDK20	6	9	0.53	44
ENSRNOG00000018689	RGD1305464	3	4	0.52	44
ENSRNOG00000018801	AC109048.1	13	18	0.53	44
ENSRNOG00000018960	AABR07001382.1	15	22	0.53	44
ENSRNOG00000019000	LIMK2	18	25	0.52	44
ENSRNOG00000019020	BBS2	16	23	0.53	44
ENSRNOG00000019246	PSME2	59	85	0.52	44
ENSRNOG00000019267	DKK4	3	4	0.53	44
ENSRNOG00000019508	WARS2	3	4	0.53	44
ENSRNOG00000019693	CLPB	22	32	0.53	44
ENSRNOG00000020451	CD81	1163	1678	0.53	44
ENSRNOG00000020763	SNRNP70	50	72	0.53	44
ENSRNOG00000021170	PLEKHO1	6	9	0.52	44
ENSRNOG00000021292	AABR07028027.1	9	13	0.53	44
ENSRNOG00000022182	RINT1	7	10	0.53	44
ENSRNOG00000022623	TTLL12	10	14	0.53	44
ENSRNOG00000023216	CCDC17	3	5	0.53	44
ENSRNOG00000024567	LOC683674	5	7	0.53	44
ENSRNOG00000027360	SRSF7	21	30	0.53	44
ENSRNOG00000028108	CYTL1	4	5	0.53	44
ENSRNOG00000033772	SERPINB9	60	87	0.53	44
ENSRNOG00000037371	XAF1	11	15	0.53	44
ENSRNOG00000038505	GMNC	4	5	0.53	44
ENSRNOG00000042419	ACYP2	41	59	0.53	44
ENSRNOG00000045568	RBM14	7	10	0.53	44
ENSRNOG00000047513	AABR07047789.1	5	7	0.53	44
ENSRNOG00000052360	LOC103694879	6	8	0.52	44
ENSRNOG00000054479	ZW10	4	6	0.53	44
ENSRNOG00000054775	FKBP11	97	140	0.53	44
ENSRNOG00000055567	FMNL2	6	8	0.53	44
ENSRNOG00000056585	FSCN1	3	4	0.52	44
ENSRNOG00000060753	ESYT1	8	11	0.53	44
ENSRNOG00000061039	PRPF31	9	13	0.53	44
ENSRNOG00000061893	LENG1	5	7	0.52	44
ENSRNOG00000000245	SLC16A6	40	57	0.52	43
ENSRNOG00000001628	PCP4	4	5	0.52	43
ENSRNOG00000002055	NOA1	3	4	0.51	43
ENSRNOG00000002163	KLF3	4	5	0.52	43
ENSRNOG00000002210	HSD17B11	18	26	0.51	43
ENSRNOG00000002529	RAP2C	6	8	0.52	43
ENSRNOG00000003070	PIGL	5	7	0.51	43
ENSRNOG00000004598	TSEN54	4	5	0.52	43
ENSRNOG00000004763	SIRPA	11	16	0.51	43
ENSRNOG00000005043	CPEB2	11	16	0.52	43
ENSRNOG00000005615	GADD45A	22	31	0.52	43
ENSRNOG00000006062	HS1BP3	15	22	0.51	43
ENSRNOG00000006228	PDIA4	52	74	0.52	43
ENSRNOG00000006612	LOC108348082	7	10	0.52	43
ENSRNOG00000007921	HNRNPM	53	76	0.52	43
ENSRNOG00000008182	HTRA3	11	15	0.52	43
ENSRNOG00000008194	ZNFX1	5	8	0.52	43
ENSRNOG00000008712	TMEM268	5	7	0.51	43
ENSRNOG00000009061	CFAP206	4	6	0.52	43
ENSRNOG00000010189	RPS24	410	587	0.52	43
ENSRNOG00000010286	CAST	23	33	0.52	43
ENSRNOG00000011494	RPL36A	191	273	0.52	43
ENSRNOG00000012946	MOV10	7	10	0.52	43
ENSRNOG00000013719	DPH5	3	4	0.52	43
ENSRNOG00000013806	MPLKIP	11	15	0.52	43
ENSRNOG00000014055	NAT1	6	8	0.51	43
ENSRNOG00000014171	TNFSF13	11	15	0.52	43
ENSRNOG00000014903	ZFYVE27	7	10	0.52	43
ENSRNOG00000015573	CTBS	18	26	0.52	43
ENSRNOG00000015609	WDR27	6	8	0.51	43
ENSRNOG00000015902	CPXM2	6	9	0.52	43
ENSRNOG00000016023	KANK1	24	34	0.52	43
ENSRNOG00000016879	LDLRAD4	18	25	0.52	43
ENSRNOG00000017206	IGFBP5	41	58	0.51	43
ENSRNOG00000017441	TPM3	30	43	0.52	43
ENSRNOG00000017509	EED	8	11	0.52	43
ENSRNOG00000019349	SF3A2	11	16	0.52	43
ENSRNOG00000019670	WDR3	5	7	0.52	43
ENSRNOG00000019979	B3GALT6	4	6	0.52	43
ENSRNOG00000020918	CCND1	9	13	0.52	43
ENSRNOG00000021579	MPP6	9	13	0.51	43
ENSRNOG00000022540	TREX1	8	12	0.51	43
ENSRNOG00000022760	RUBCNL	4	6	0.52	43
ENSRNOG00000023086	LOC100360828	74	106	0.51	43
ENSRNOG00000023458	DCAF12L1	16	23	0.52	43
ENSRNOG00000025189	METTL18	3	4	0.52	43
ENSRNOG00000025669	TMEM104	5	8	0.52	43
ENSRNOG00000025937	ZFP26	2	3	0.52	43
ENSRNOG00000027936	CCDC8	5	7	0.52	43
ENSRNOG00000028498	WDR1	59	84	0.51	43
ENSRNOG00000029799	TOMM34	17	25	0.51	43
ENSRNOG00000030954	FAT1	6	8	0.52	43
ENSRNOG00000032605	RPL32	13	19	0.51	43
ENSRNOG00000033134	MEF2C	3	4	0.52	43
ENSRNOG00000033593	OSBPL9	38	55	0.52	43
ENSRNOG00000037162	SLBP	11	16	0.51	43
ENSRNOG00000038436	RGD1307100	10	15	0.52	43
ENSRNOG00000043189	TRUB2	18	25	0.51	43
ENSRNOG00000046147	KNOP1	4	6	0.51	43
ENSRNOG00000047115	COX16	55	78	0.52	43
ENSRNOG00000050647	HSPA1B	6	9	0.51	43
ENSRNOG00000053203	MICAL3	5	7	0.52	43
ENSRNOG00000054272	DHX57	5	6	0.51	43
ENSRNOG00000054625	FHOD1	8	11	0.52	43
ENSRNOG00000054626	RPS8	583	830	0.51	43
ENSRNOG00000055089	SLC44A1	8	12	0.52	43
ENSRNOG00000056024	BNIP2	17	25	0.52	43
ENSRNOG00000058156	ZDHHC18	6	8	0.52	43
ENSRNOG00000000531	CCDC167	7	10	0.5	42
ENSRNOG00000000931	SFSWAP	15	22	0.51	42
ENSRNOG00000001225	FAM207A	9	12	0.51	42
ENSRNOG00000001621	C2CD2	9	13	0.5	42
ENSRNOG00000001752	NRROS	2	3	0.51	42
ENSRNOG00000001789	ZFP148	8	12	0.51	42
ENSRNOG00000002214	KLHL8	10	15	0.51	42
ENSRNOG00000002225	SCARB2	130	185	0.51	42
ENSRNOG00000002538	EPB41L5	4	5	0.51	42
ENSRNOG00000004036	SNX12	25	35	0.5	42
ENSRNOG00000004131	PKN1	14	20	0.51	42
ENSRNOG00000004229	TAC3	3	4	0.51	42
ENSRNOG00000005203	SEC61G	283	403	0.51	42
ENSRNOG00000005366	AABR07053472.1	7	10	0.5	42
ENSRNOG00000005472	SP4	3	4	0.5	42
ENSRNOG00000008278	NFRKB	5	7	0.51	42
ENSRNOG00000008517	CDC42EP1	12	17	0.5	42
ENSRNOG00000009935	XPO1	15	21	0.51	42
ENSRNOG00000010301	EIF4E3	9	13	0.5	42
ENSRNOG00000010484	ZDHHC21	6	9	0.5	42
ENSRNOG00000010587	CRNKL1	9	13	0.5	42
ENSRNOG00000010646	TMEM229B	14	20	0.5	42
ENSRNOG00000011146	GYG1	19	26	0.5	42
ENSRNOG00000011339	SLK	10	14	0.51	42
ENSRNOG00000011402	ISG20L2	4	5	0.51	42
ENSRNOG00000011416	VEGFC	3	4	0.5	42
ENSRNOG00000011621	HNRNPC	58	83	0.51	42
ENSRNOG00000013445	AAAS	8	11	0.51	42
ENSRNOG00000013878	HMGXB4	3	5	0.5	42
ENSRNOG00000015440	WRN	3	4	0.5	42
ENSRNOG00000015667	EPCAM	8	11	0.5	42
ENSRNOG00000015807	PYROXD2	10	15	0.51	42
ENSRNOG00000015967	SH3BGRL3	37	52	0.5	42
ENSRNOG00000016217	GTPBP4	7	10	0.51	42
ENSRNOG00000016794	PHYHD1	17	24	0.51	42
ENSRNOG00000016866	FHL2	16	22	0.51	42
ENSRNOG00000017078	SELENON	38	54	0.5	42
ENSRNOG00000017854	UCP2	144	205	0.5	42
ENSRNOG00000017869	IRF8	15	21	0.5	42
ENSRNOG00000018105	THTPA	23	33	0.51	42
ENSRNOG00000018267	B3GNT7	3	4	0.5	42
ENSRNOG00000018829	RGD1308134	7	10	0.5	42
ENSRNOG00000019308	ARRB2	7	10	0.51	42
ENSRNOG00000020667	SHISA5	94	133	0.51	42
ENSRNOG00000021581	RAPGEF2	5	7	0.51	42
ENSRNOG00000021705	LOC102556092	25	35	0.51	42
ENSRNOG00000022116	GJB6	4	5	0.5	42
ENSRNOG00000022847	DOP1A	3	5	0.51	42
ENSRNOG00000027295	APH1B	34	49	0.5	42
ENSRNOG00000028939	RPS29	12	17	0.51	42
ENSRNOG00000029461	AABR07072400.1	3	4	0.5	42
ENSRNOG00000031965	IMPDH2	21	30	0.51	42
ENSRNOG00000032232	SNRPG	39	56	0.51	42
ENSRNOG00000032391	ESYT2	13	18	0.5	42
ENSRNOG00000032552	ZFP799	5	7	0.51	42
ENSRNOG00000033372	KLHL24	16	22	0.5	42
ENSRNOG00000037204	LYRM9	4	6	0.51	42
ENSRNOG00000039852	CACTIN	8	11	0.51	42
ENSRNOG00000042258	RGD1561157	8	12	0.51	42
ENSRNOG00000042607	RHOF	3	4	0.51	42
ENSRNOG00000045811	CLDN5	14	20	0.51	42
ENSRNOG00000045920	MCU	15	21	0.5	42
ENSRNOG00000049063	AABR07044759.1	26	38	0.51	42
ENSRNOG00000049437	GPC1	17	23	0.5	42
ENSRNOG00000049975	ZFP46	3	4	0.51	42
ENSRNOG00000050485	GAS1	14	20	0.5	42
ENSRNOG00000051079	AC095947.4	7	10	0.51	42
ENSRNOG00000055036	RGD1311164	7	9	0.5	42
ENSRNOG00000057464	FMR1	9	13	0.5	42
ENSRNOG00000060329	EMB	76	108	0.51	42
ENSRNOG00000060496	KDM5D	5	8	0.5	42
ENSRNOG00000000457	TAP1	18	25	0.49	41
ENSRNOG00000000695	SSH1	3	4	0.49	41
ENSRNOG00000000801	MSL3L2	4	5	0.5	41
ENSRNOG00000001033	NUFIP1	5	7	0.5	41
ENSRNOG00000001060	SNRNP35	16	22	0.49	41
ENSRNOG00000001283	ANAPC7	9	13	0.49	41
ENSRNOG00000002074	REST	7	10	0.49	41
ENSRNOG00000002790	ABCB7	8	11	0.49	41
ENSRNOG00000002884	BLZF1	6	9	0.5	41
ENSRNOG00000003084	PARP1	13	18	0.5	41
ENSRNOG00000003116	DPH1	24	34	0.49	41
ENSRNOG00000003172	SERPINF1	8	11	0.5	41
ENSRNOG00000003536	RUFY1	13	18	0.5	41
ENSRNOG00000004496	ROCK2	10	14	0.5	41
ENSRNOG00000004744	LRATD2	48	67	0.5	41
ENSRNOG00000005624	ZFX	7	10	0.49	41
ENSRNOG00000006298	CPNE3	16	22	0.49	41
ENSRNOG00000006336	FYCO1	9	12	0.49	41
ENSRNOG00000006992	RPL7	65	91	0.5	41
ENSRNOG00000007581	SLC17A8	8	11	0.5	41
ENSRNOG00000007622	ARRDC1	11	16	0.49	41
ENSRNOG00000008474	ACOX3	6	9	0.5	41
ENSRNOG00000008945	NANS	39	55	0.49	41
ENSRNOG00000009751	GPX7	8	11	0.5	41
ENSRNOG00000009760	PALM	5	8	0.49	41
ENSRNOG00000009893	UXT	28	40	0.49	41
ENSRNOG00000010133	BPGM	52	73	0.49	41
ENSRNOG00000010134	ACOT2	6	9	0.5	41
ENSRNOG00000010934	SPA17	64	90	0.5	41
ENSRNOG00000011138	RPL29	531	748	0.49	41
ENSRNOG00000011315	MED16	28	39	0.49	41
ENSRNOG00000011976	NUDT7	133	187	0.49	41
ENSRNOG00000012651	CWC22	4	6	0.5	41
ENSRNOG00000013707	SPATA13	10	14	0.5	41
ENSRNOG00000014098	POLD2	7	9	0.49	41
ENSRNOG00000014440	JOSD1	9	13	0.49	41
ENSRNOG00000015335	RPL13	425	599	0.5	41
ENSRNOG00000015488	TEAD1	18	26	0.5	41
ENSRNOG00000016873	MSRB2	19	27	0.5	41
ENSRNOG00000016874	ZFP521	6	8	0.5	41
ENSRNOG00000016896	RPL3	328	464	0.5	41
ENSRNOG00000017882	CAMK1D	7	10	0.5	41
ENSRNOG00000017912	ATP2A3	3	5	0.49	41
ENSRNOG00000018673	SEC22B	41	58	0.49	41
ENSRNOG00000018755	ACSS2	20	29	0.49	41
ENSRNOG00000018916	BCL7C	20	29	0.5	41
ENSRNOG00000019455	AP4B1	7	10	0.5	41
ENSRNOG00000019596	SMG9	5	7	0.49	41
ENSRNOG00000019638	LMNA	50	70	0.5	41
ENSRNOG00000019768	NCOA4	43	60	0.49	41
ENSRNOG00000019848	RBM39	36	51	0.49	41
ENSRNOG00000019922	NTPCR	26	37	0.5	41
ENSRNOG00000020376	STN1	6	8	0.49	41
ENSRNOG00000020656	PFKFB4	4	5	0.49	41
ENSRNOG00000021663	VXN	6	8	0.5	41
ENSRNOG00000021776	CENPC	3	5	0.5	41
ENSRNOG00000022043	YIPF2	24	34	0.49	41
ENSRNOG00000022060	MAGI1	6	8	0.49	41
ENSRNOG00000022153	TMEM134	53	75	0.49	41
ENSRNOG00000022429	MINAR2	4	5	0.49	41
ENSRNOG00000022800	SP140	5	7	0.5	41
ENSRNOG00000022877	POLDIP3	15	21	0.5	41
ENSRNOG00000024737	TNRC6A	6	9	0.5	41
ENSRNOG00000024743	L3MBTL2	9	12	0.49	41
ENSRNOG00000024818	EVA1B	6	8	0.49	41
ENSRNOG00000025269	SLC25A44	5	6	0.5	41
ENSRNOG00000027057	GGA3	4	6	0.49	41
ENSRNOG00000028254	TMEM141	23	32	0.49	41
ENSRNOG00000029837	AABR07056636.1	3	5	0.5	41
ENSRNOG00000031136	NTNG1	14	20	0.49	41
ENSRNOG00000031232	NRP2	8	12	0.49	41
ENSRNOG00000031789	RANGAP1	14	20	0.49	41
ENSRNOG00000032441	PAN2	3	5	0.5	41
ENSRNOG00000033280	PAM	26	36	0.5	41
ENSRNOG00000034093	AABR07011951.1	117	165	0.5	41
ENSRNOG00000037430	CHFR	5	7	0.49	41
ENSRNOG00000037518	HYI	18	26	0.5	41
[truncated: 3,760 more rows]

## Sheet: Below 0.5 TPM
RNAseq_PHH_rat_all differentially expressed genes			One of the samples expressed below the cut-off level of 0.5 TPM
Ensembl ID	Gene symbol	Control (TPM)	PHH (TPM)	Log2FC	Difference (%)
ENSRNOG00000046904	LOC108348085	0.01	2	7.86	23100
ENSRNOG00000007886	ORM1	0.1	25	7.49	17907
ENSRNOG00000010478	LOC299282	0.1	9	7.48	17700
ENSRNOG00000004632	PMCH	0.3	25	6.5	8954
ENSRNOG00000006025	LAMB3	0.1	5	5.78	5400
ENSRNOG00000022298	CXCL11	0.04	2	5.29	3825
ENSRNOG00000018693	ASGR1	0.4	14	5.04	3186
ENSRNOG00000002667	LAMC2	0.1	4	5.04	3182
ENSRNOG00000053400	CFI	0.1	2	4.89	2867
ENSRNOG00000004682	PARPBP	0.1	4	4.8	2686
ENSRNOG00000007320	FAM3D	0.1	2	4.57	2280
ENSRNOG00000059338	LOC102549714	0.1	2	4.5	2160
ENSRNOG00000024082	GLDN	0.2	5	4.5	2157
ENSRNOG00000058692	SLC26A4	0.4	9	4.47	2115
ENSRNOG00000005438	PCSK2	0.3	6	4.27	1834
ENSRNOG00000054286	RRM2	0.1	2	3.94	1433
ENSRNOG00000033579	GLT8D2	0.1	2	3.79	1286
ENSRNOG00000019321	CCK	0.1	1	3.78	1275
ENSRNOG00000060730	LOC100912509	0.2	3	3.68	1181
ENSRNOG00000043419	HIST3H2BA	0.3	4	3.67	1177
ENSRNOG00000007771	DBIL5	0.2	2	3.63	1139
ENSRNOG00000008040	PIMREG	0.1	1	3.61	1122
ENSRNOG00000013101	PCDH8	0.1	1	3.6	1111
ENSRNOG00000001128	TESC	0.1	2	3.51	1043
ENSRNOG00000021902	RMI2	0.3	3	3.33	907
ENSRNOG00000014166	SMOC2	0.3	3	3.31	894
ENSRNOG00000001806	FETUB	0.4	4	3.23	837
ENSRNOG00000000993	PCP2	0.3	2	3.19	811
ENSRNOG00000020281	KIF22	0.2	2	3.18	804
ENSRNOG00000048411	UHRF1	0.1	1	3.04	721
ENSRNOG00000025460	TMEM71	0.2	1	2.97	684
ENSRNOG00000016826	PLA2G2D	0.3	2	2.92	659
ENSRNOG00000059539	LOC103693564	0.2	1	2.89	642
ENSRNOG00000026371	KRT17	0.4	3	2.86	628
ENSRNOG00000019208	P2RX5	0.2	1	2.84	618
ENSRNOG00000058834	LOC103692471	0.2	2	2.84	614
ENSRNOG00000004531	TCEANC	0.2	1	2.77	580
ENSRNOG00000030093	DEFA5	0.2	2	2.75	575
ENSRNOG00000015645	AABR07031480.1	0.3	2	2.74	567
ENSRNOG00000015992	CCL20	0.2	1	2.74	567
ENSRNOG00000018426	NEWGENE_2134	0.4	3	2.74	567
ENSRNOG00000022432	TMEM59L	0.4	2	2.71	554
ENSRNOG00000027125	MBOAT1	0.2	1	2.68	539
ENSRNOG00000015529	CDCA3	0.3	2	2.61	511
ENSRNOG00000030012	CLEC4A2	0.4	2	2.51	471
ENSRNOG00000004921	NUSAP1	0.2	1	2.42	433
ENSRNOG00000028016	AABR07021402.1	0.3	2	2.41	432
ENSRNOG00000014336	MCM5	0.4	2	2.38	420
ENSRNOG00000012208	ITGB7	0.3	2	2.34	406
ENSRNOG00000055782	LOC102552009	0.3	1	2.32	400
ENSRNOG00000026762	RT1-DOA	0.4	2	2.29	390
ENSRNOG00000052407	BTK	0.4	2	2.29	388
ENSRNOG00000061895	LOC690045	0.4	2	2.23	368
ENSRNOG00000045646	LOC102549173	0.4	2	2.19	356
ENSRNOG00000018039	SNCB	0.4	2	2.08	322
ENSRNOG00000015498	IL17RB	0.4	2	2.04	311
ENSRNOG00000015423	CCNA2	0.4	1	1.88	268
ENSRNOG00000026306	CLEC5A	0.4	1	1.85	260
ENSRNOG00000037302	RAD51	0.4	2	1.85	260
ENSRNOG00000002396	SERPINB8	0.4	1	1.78	244
ENSRNOG00000031651	AC133270.1	0.4	1	1.76	239
ENSRNOG00000046494	LOC100361018	0.4	1	1.75	237
ENSRNOG00000030726	ASGR2	0.4	1	1.74	235
ENSRNOG00000050417	AABR07006774.1	3	0.1	-5.4	-98
ENSRNOG00000009596	LOC103689945	3	0.3	-3.53	-91
ENSRNOG00000022766	LOC100911776	4	0.4	-3.3	-90
ENSRNOG00000061540	LOC100909715	4	0.4	-3.26	-90
ENSRNOG00000008946	AABR07059171.1	2	0.2	-3.14	-89
ENSRNOG00000017828	EGR3	3	0.4	-2.61	-84

## Sheet: Inf FC
RNAseq_PHH_rat_all differentiall expressed genes			One of the samples with 0 TPM generates infinite difference
Ensembl ID	Gene symbol	Control (TPM)	PHH (TPM)	Log2FC	Difference (%)
ENSRNOG00000061662	SNORA73	0	45.16	∞	∞
ENSRNOG00000057080	AABR07030926.1	0	26.19	∞	∞
ENSRNOG00000059768	AABR07035428.3	0	19.58	∞	∞
ENSRNOG00000058439	LOC100910130	0	18.95	∞	∞
ENSRNOG00000056259	AC109427.1	0	18.15	∞	∞
ENSRNOG00000048966	1700092M07RIK	0	14.03	∞	∞
ENSRNOG00000054641	AC142458.1	0	11.45	∞	∞
ENSRNOG00000060047	ALDH18A1	0	10.9	∞	∞
ENSRNOG00000056651	LOC103690068	0	9.42	∞	∞
ENSRNOG00000047003	AABR07066693.1	0	9.24	∞	∞
ENSRNOG00000053959	U3	0	9.17	∞	∞
ENSRNOG00000055743	U3	0	9.17	∞	∞
ENSRNOG00000060466	U3	0	9.17	∞	∞
ENSRNOG00000048561	LOC103689983	0	7.67	∞	∞
ENSRNOG00000058789	7SK	0	7.42	∞	∞
ENSRNOG00000024889	SNIP1	0	6.84	∞	∞
ENSRNOG00000054620	AC135026.1	0	6.69	∞	∞
ENSRNOG00000056308	7SK	0	5.51	∞	∞
ENSRNOG00000047214	AABR07006775.1	0	5.21	∞	∞
ENSRNOG00000059964	AABR07061825.2	0	4.99	∞	∞
ENSRNOG00000054529	Missing information	0	4.79	∞	∞
ENSRNOG00000058289	AABR07027575.1	0	4.06	∞	∞
ENSRNOG00000059654	AC105645.5	0	3.77	∞	∞
ENSRNOG00000051406	7SK	0	3.68	∞	∞
ENSRNOG00000003776	AMTN	0	3.33	∞	∞
ENSRNOG00000057032	AABR07043929.1	0	3.15	∞	∞
ENSRNOG00000037709	ARMCX1	0	3.09	∞	∞
ENSRNOG00000062113	AABR07050545.2	0	2.63	∞	∞
ENSRNOG00000058751	7SK	0	2.57	∞	∞
ENSRNOG00000054763	LOC108348322	0	2.49	∞	∞
ENSRNOG00000028302	SMARCB1	0	2.45	∞	∞
ENSRNOG00000060598	AABR07055864.2	0	2.23	∞	∞
ENSRNOG00000052365	AC120486.3	0	2.14	∞	∞
ENSRNOG00000038133	DEFA11	0	2.07	∞	∞
ENSRNOG00000054246	LOC679711	0	2.07	∞	∞
ENSRNOG00000056694	AABR07001100.1	0	2.07	∞	∞
ENSRNOG00000053007	AABR07067950.1	0	1.99	∞	∞
ENSRNOG00000024071	MTCP1	0	1.96	∞	∞
ENSRNOG00000026234	AABR07049299.1	0	1.69	∞	∞
ENSRNOG00000028427	AABR07030524.1	0	1.64	∞	∞
ENSRNOG00000043180	AABR07071966.1	0	1.54	∞	∞
ENSRNOG00000047720	LOC100910235	0	1.48	∞	∞
ENSRNOG00000030563	AABR07013798.1	0	1.47	∞	∞
ENSRNOG00000057564	AC113773.1	0	1.41	∞	∞
ENSRNOG00000058683	AABR07044635.1	0	1.41	∞	∞
ENSRNOG00000051758	LOC100910554	0	1.39	∞	∞
ENSRNOG00000050478	LOC102548682	0	1.31	∞	∞
ENSRNOG00000051166	AABR07021503.1	0	1.29	∞	∞
ENSRNOG00000056471	AABR07051251.1	0	1.25	∞	∞
ENSRNOG00000050760	LOC103690035	0	1.24	∞	∞
ENSRNOG00000036685	NPB	0	1.22	∞	∞
ENSRNOG00000006051	AABR07016841.1	0	1.13	∞	∞
ENSRNOG00000061157	AABR07017999.1	0	1.13	∞	∞
ENSRNOG00000030018	GZMC	0	1.11	∞	∞
ENSRNOG00000049893	LOC100910934	0	1.09	∞	∞
ENSRNOG00000040101	AABR07026805.2	0	1.08	∞	∞
ENSRNOG00000047776	AABR07027753.2	0	1.04	∞	∞
ENSRNOG00000050855	LOC100911994	0	1.04	∞	∞
ENSRNOG00000060735	AABR07053136.1	0	1.04	∞	∞
ENSRNOG00000029668	WFDC21	0	1.03	∞	∞
ENSRNOG00000054734	LOC108351043	0	1	∞	∞
ENSRNOG00000001858	YPEL1	1.68	0	- ∞	- ∞
ENSRNOG00000005059	LOC100911917	2.37	0	- ∞	- ∞
ENSRNOG00000005064	LOC103694902	4.4	0	- ∞	- ∞
ENSRNOG00000005630	AABR07060778.1	1.36	0	- ∞	- ∞
ENSRNOG00000007219	LOC103692716	2.23	0	- ∞	- ∞
ENSRNOG00000008225	AABR07064349.1	1.52	0	- ∞	- ∞
ENSRNOG00000011279	CMC2	29.7	0	- ∞	- ∞
ENSRNOG00000013940	RGD1565989	1.67	0	- ∞	- ∞
ENSRNOG00000018522	LOC100911186	3.93	0	- ∞	- ∞
ENSRNOG00000018554	AABR07026797.1	2.23	0	- ∞	- ∞
ENSRNOG00000019351	CHID1	1.35	0	- ∞	- ∞
ENSRNOG00000022082	LOC103690006	3.13	0	- ∞	- ∞
ENSRNOG00000023386	LOC103690018	2.83	0	- ∞	- ∞
ENSRNOG00000025049	LRRC72	1.9	0	- ∞	- ∞
ENSRNOG00000026379	AABR07041963.1	2.49	0	- ∞	- ∞
ENSRNOG00000027006	LOC100911361	2.46	0	- ∞	- ∞
ENSRNOG00000028382	RFXAPL1	3.68	0	- ∞	- ∞
ENSRNOG00000029339	LOC100363268	1.7	0	- ∞	- ∞
ENSRNOG00000029386	RT1-N2	4.58	0	- ∞	- ∞
ENSRNOG00000030296	AABR07071195.1	1.43	0	- ∞	- ∞
ENSRNOG00000040153	LOC108348062	2.51	0	- ∞	- ∞
ENSRNOG00000042868	AABR07030359.1	1.27	0	- ∞	- ∞
ENSRNOG00000043076	AABR07025328.1	2	0	- ∞	- ∞
ENSRNOG00000043288	SMIM13	2.31	0	- ∞	- ∞
ENSRNOG00000045985	AC131537.1	1.01	0	- ∞	- ∞
ENSRNOG00000046295	LOC100910875	4.13	0	- ∞	- ∞
ENSRNOG00000046379	SRM	3.04	0	- ∞	- ∞
ENSRNOG00000047364	LOC687508	3.93	0	- ∞	- ∞
ENSRNOG00000047683	LOC108348098	2.35	0	- ∞	- ∞
ENSRNOG00000048215	LOC100912489	1.94	0	- ∞	- ∞
ENSRNOG00000048248	LOC100910446	4.78	0	- ∞	- ∞
ENSRNOG00000048270	KNOP1	1.37	0	- ∞	- ∞
ENSRNOG00000048982	LOC100912282	1.33	0	- ∞	- ∞
ENSRNOG00000049032	AABR07029573.1	2.91	0	- ∞	- ∞
ENSRNOG00000049162	PRR15L	2.23	0	- ∞	- ∞
ENSRNOG00000049192	HMGN5	2.51	0	- ∞	- ∞
ENSRNOG00000049442	AABR07026317.1	15.32	0	- ∞	- ∞
ENSRNOG00000049689	SMIM18	1.46	0	- ∞	- ∞
ENSRNOG00000050067	AABR07026058.1	1.06	0	- ∞	- ∞
ENSRNOG00000050158	LOC100911692	3.67	0	- ∞	- ∞
ENSRNOG00000051321	AABR07039153.2	1.31	0	- ∞	- ∞
ENSRNOG00000052586	AC108572.2	1.04	0	- ∞	- ∞
ENSRNOG00000053606	Missing information	2.55	0	- ∞	- ∞
ENSRNOG00000053708	AABR07063613.1	1.29	0	- ∞	- ∞
ENSRNOG00000053756	RPS15AL4	1.83	0	- ∞	- ∞
ENSRNOG00000054999	HILPDA	6.32	0	- ∞	- ∞
ENSRNOG00000055795	AABR07035832.1	1.51	0	- ∞	- ∞
ENSRNOG00000057009	LOC103693189	1.75	0	- ∞	- ∞
ENSRNOG00000057019	7SK	1.22	0	- ∞	- ∞
ENSRNOG00000057886	AABR07028995.2	3.11	0	- ∞	- ∞
ENSRNOG00000058245	AABR07029863.3	1.31	0	- ∞	- ∞
ENSRNOG00000058437	LOC684773	1.4	0	- ∞	- ∞
ENSRNOG00000059203	AC133265.2	4.62	0	- ∞	- ∞
ENSRNOG00000059776	TNKS2	1.21	0	- ∞	- ∞
ENSRNOG00000061808	7SK	1.52	0	- ∞	- ∞
ENSRNOG00000062261	AC111804.2	1.26	0	- ∞	- ∞
