# Supplementary material for: Posthemorrhagic hydrocephalus associates with elevated inflammation and CSF hypersecretion via activation of choroidal transporters
Source: Fluids Barriers CNS. 2022 Aug 10;19:62. doi: 10.1186/s12987-022-00360-w (PMC9367104; doi:10.1186/s12987-022-00360-w)
Supplement: Supplementary file 8 — Additional file 8: Table S6. RNAseq_rats_PHH_Immune_Receptors. [file 12987_2022_360_MOESM8_ESM.xlsx]

## Sheet: Above 0.5 TPM
RNAseq rats PHH_Immune_Receptors		Green marking illustrates those receptors that bind the inflammatory markers detected elevated in the SAH patient samples
		Both samples expressed above the cut-off level of 0.5 TPM
Ensembl ID	Gene symbol	Name	Control (TPM)	PHH (TPM)	Log2FC	Difference (%)
ENSRNOG00000046452	FCGR2B	Fc fragment of igg receptor iib	0.8	5	2.57	493
ENSRNOG00000049422	LOC108348047	Fc fragment of igg receptor iia	1.2	5	2.03	309
ENSRNOG00000020849	HCST	Hematopoietic cell signal transducer	1	3	1.96	290
ENSRNOG00000019890	FOLR2	Folate receptor beta	1	5	1.89	270
ENSRNOG00000036942	TNFRSF9	Tnf receptor superfamily member 9	0.7	3	1.88	269
ENSRNOG00000016013	GPRC5B	G protein-coupled receptor, class c, group 5, member b	11	39	1.83	257
ENSRNOG00000049782	CSF2RA	Colony stimulating factor 2 receptor subunit alpha	1	4	1.77	241
ENSRNOG00000000187	CSF2RB	Colony stimulating factor 2 receptor subunit beta	0.7	2	1.74	234
ENSRNOG00000036703	ITGAX	Integrin subunit alpha x	0.5	2	1.74	234
ENSRNOG00000027811	LILRB4	Leukocyte immunoglobulin like receptor b4	0.5	2	1.68	220
ENSRNOG00000019283	P2RY2	Purinergic receptor p2y2	0.6	2	1.57	196
ENSRNOG00000006094	CD44	Cd44 molecule (indian blood group)	2	4	1.42	168
ENSRNOG00000009822	TLR2	Toll-like receptor 2	1	4	1.41	166
ENSRNOG00000049115	CCR5	C-c motif chemokine receptor 5	1	4	1.41	165
ENSRNOG00000015994	CD3D	Cd3d molecule	0.7	2	1.38	160
ENSRNOG00000046663	FCGR2A	Fc fragment of igg receptor iia	5	14	1.36	157
ENSRNOG00000003866	CXCR4	C-x-c motif chemokine receptor 4	2	5	1.24	136
ENSRNOG00000018509	CX3CR1	C-x3-c motif chemokine receptor 1	5	11	1.24	136
ENSRNOG00000025094	GPR183	G protein-coupled receptor 183	1	3	1.22	133
ENSRNOG00000009211	C3AR1	Complement c3a receptor 1	0.8	2	1.17	125
ENSRNOG00000054251	CLEC7A	C-type lectin domain containing 7a	5	12	1.14	120
ENSRNOG00000045992	TLR8	Toll-like receptor 8	0.8	2	1.14	120
ENSRNOG00000049828	CRLF2	Cytokine receptor-like factor 2	3	6	1.02	103
ENSRNOG00000016575	TNFRSF1B	Tnf receptor superfamily member 1b	2	4	1.01	102
ENSRNOG00000054695	CALCRL	Calcitonin receptor like receptor	4	7	0.97	96
ENSRNOG00000013578	TREM2	Triggering receptor expressed on myeloid cells 2	3	5	0.96	94
ENSRNOG00000013170	IL13RA1	Interleukin 13 receptor subunit alpha 1	6	12	0.95	93
ENSRNOG00000047800	C5AR1	Complement c5a receptor 1	3	5	0.93	91
ENSRNOG00000024382	FCGR3A	Fc fragment of igg receptor iiia	5	9	0.91	88
ENSRNOG00000019142	FAS	Fas cell surface death receptor	1	2	0.9	86
ENSRNOG00000024159	FCER1G	Fc fragment of ige receptor ig	42	78	0.89	86
ENSRNOG00000017980	ITGAL	Integrin subunit alpha l	2	4	0.88	84
ENSRNOG00000011517	TNFRSF21	Tnf receptor superfamily member 21	1	2	0.86	82
ENSRNOG00000033192	OSMR	Oncostatin m receptor	2	4	0.85	80
ENSRNOG00000011054	LAPTM5	Lysosomal protein transmembrane 5	10	17	0.84	79
ENSRNOG00000018414	CSF1R	Colony stimulating factor 1 receptor	16	28	0.83	78
ENSRNOG00000016177	SCARA3	Scavenger receptor class a, member 3	2	3	0.82	77
ENSRNOG00000020716	AXL	Axl receptor tyrosine kinase	10	18	0.81	76
ENSRNOG00000006548	MRC2	Mannose receptor, c type 2	5	9	0.81	75
ENSRNOG00000001713	LOC100360218	Il-13 receptor alpha 1	4	8	0.8	74
ENSRNOG00000014187	IGF1R	Insulin-like growth factor 1 receptor	5	8	0.78	72
ENSRNOG00000031312	TNFRSF1A	Tnf receptor superfamily member 1a	32	54	0.75	69
ENSRNOG00000000569	VSIR	V-set immunoregulatory receptor	5	9	0.75	68
ENSRNOG00000002032	IFNGR2	Interferon gamma receptor 2	9	15	0.74	67
ENSRNOG00000009222	EPHA2	Eph receptor a2	2	3	0.74	66
ENSRNOG00000001964	CD47	Cd47 molecule	31	51	0.73	65
ENSRNOG00000013231	PTAFR	Platelet-activating factor receptor	3	5	0.73	65
ENSRNOG00000021199	FCGR1A	Fc fragment of igg receptor ia	5	8	0.73	65
ENSRNOG00000016308	IL10RA	Interleukin 10 receptor subunit alpha	2	3	0.68	60
ENSRNOG00000025053	LRP1	Ldl receptor related protein 1	52	83	0.68	60
ENSRNOG00000046254	ADGRE1	Adhesion g protein-coupled receptor e1	3	5	0.66	58
ENSRNOG00000007650	CD63	Cd63 molecule	1174	1848	0.65	57
ENSRNOG00000011145	CRHR2	Corticotropin releasing hormone receptor 2	13	20	0.64	56
ENSRNOG00000028638	IL10RB	Interleukin 10 receptor subunit beta	11	17	0.64	56
ENSRNOG00000011153	IL17RA	Interleukin 17 receptor a	7	11	0.64	55
ENSRNOG00000018251	MRC1	Mannose receptor, c type 1	2	3	0.63	54
ENSRNOG00000000503	PPARD	Peroxisome proliferator-activated receptor delta	16	24	0.56	48
ENSRNOG00000013963	IL6ST	Interleukin 6 cytokine family signal transducer	42	58	0.48	39
ENSRNOG00000027491	VLDLR	Very low density lipoprotein receptor	15	21	0.47	39
ENSRNOG00000015441	IL4R	Interleukin 4 receptor	5	7	0.46	38
ENSRNOG00000006997	APP	Amyloid beta precursor protein	192	259	0.43	35
ENSRNOG00000012721	EDNRA	Endothelin receptor type a	3	4	0.43	35
ENSRNOG00000006949	C1QBP	Complement c1q binding protein	54	73	0.43	35
ENSRNOG00000021726	TLR3	Toll-like receptor 3	16	21	0.43	35
ENSRNOG00000012074	IFNGR1	Interferon gamma receptor 1	25	33	0.42	34
ENSRNOG00000013265	TGFBR2	Transforming growth factor, beta receptor 2	69	93	0.42	34
ENSRNOG00000008587	TEK	Tek receptor tyrosine kinase	7	10	0.41	33
ENSRNOG00000007036	TGFBR1	Transforming growth factor, beta receptor 1	12	16	0.42	33
ENSRNOG00000014096	NR3C1	Nuclear receptor subfamily 3, group c, member 1	10	14	0.41	32
ENSRNOG00000028594	IFNAR1	Interferon alpha and beta receptor subunit 1	17	22	0.4	32
ENSRNOG00000021966	IL17RD	Interleukin 17 receptor d	8	10	0.39	31
ENSRNOG00000048043	F2R	Coagulation factor ii (thrombin) receptor	8	10	0.38	30
ENSRNOG00000046128	GPR108	G protein-coupled receptor 108	39	50	0.38	30
ENSRNOG00000019264	LTBR	Lymphotoxin beta receptor	53	68	0.36	29
ENSRNOG00000027376	IL17RC	Interleukin 17 receptor c	12	16	0.36	29
ENSRNOG00000028713	ACVRL1	Activin a receptor like type 1	7	9	0.36	29
ENSRNOG00000002227	KIT	Kit proto-oncogene receptor tyrosine kinase	4	5	0.36	28
ENSRNOG00000014504	IL1R1	Interleukin 1 receptor type 1	15	19	0.35	27
ENSRNOG00000009946	LDLR	Low density lipoprotein receptor	26	33	0.33	26
ENSRNOG00000001928	IL1RAP	Interleukin 1 receptor accessory protein	17	21	0.32	25
ENSRNOG00000020583	FCGRT	Fc fragment of igg receptor and transporter	85	106	0.32	25
ENSRNOG00000010966	ITGB1	Integrin subunit beta 1	46	57	0.32	25
ENSRNOG00000022975	NFAM1	Nfat activating protein with itam motif 1	10	12	0.33	25
ENSRNOG00000018835	NOTCH2	Notch receptor 2	60	74	0.3	23
ENSRNOG00000016242	FZD1	Frizzled class receptor 1	5	6	0.28	22
ENSRNOG00000016294	CD4	Cd4 molecule	11	13	0.28	21
ENSRNOG00000005715	LGR4	Leucine-rich repeat-containing g protein-coupled receptor 4	8	9	0.27	20
ENSRNOG00000015932	PLGRKT	Plasminogen receptor with a c-terminal lysine	7	8	0.27	20
ENSRNOG00000032973	IL13RA2	Interleukin 13 receptor subunit alpha 2	6	4	-0.53	-31

## Sheet: Below 0.5 TPM
RNAseq rats PHH_Immune_Receptors		One of the samples expressed below the cut-off level of 0.5 TPM
Ensembl ID	Gene symbol	Name	Control (TPM)	PHH (TPM)	Log2FC	Difference (%)
ENSRNOG00000012208	ITGB7	Integrin subunit beta 7	0.3	2	2.34	406
ENSRNOG00000015498	IL17RB	Interleukin 17 receptor b	0.4	2	2.04	311
ENSRNOG00000026306	CLEC5A	C-type lectin domain containing 5a	0.4	1	1.85	260
