# Supplementary material for: Posthemorrhagic hydrocephalus associates with elevated inflammation and CSF hypersecretion via activation of choroidal transporters
Source: Fluids Barriers CNS. 2022 Aug 10;19:62. doi: 10.1186/s12987-022-00360-w (PMC9367104; doi:10.1186/s12987-022-00360-w)
Supplement: Supplementary file 9 — Additional file 9: Table S7. RNAseq_rats PHH_Immune_Response. [file 12987_2022_360_MOESM9_ESM.xlsx]

## Sheet: Above 0.5 TPM
RNAseq rats PHH_Immune_Response		Both samples expressed above the cut-off level level of 0.5 TPM
Ensembl ID	Gene symbol	Name	Control (TPM)	PHH (TPM)	Log2FC	Difference (%)
ENSRNOG00000043451	SPP1	Secreted phosphoprotein 1	3	237	6.23	7393
ENSRNOG00000020030	CRLF1	Cytokine receptor-like factor 1	0.5	16	5.13	3400
ENSRNOG00000008943	PENK	Proenkephalin	5	78	3.99	1490
ENSRNOG00000019587	PTPRN	Protein tyrosine phosphatase, receptor type, n	0.9	12	3.76	1257
ENSRNOG00000032626	MMP3	Matrix metallopeptidase 3	2	26	3.47	1006
ENSRNOG00000010079	CA3	Carbonic anhydrase 3	2	17	3.37	935
ENSRNOG00000013973	LCN2	Lipocalin 2	31	306	3.31	890
ENSRNOG00000046216	CD300C2	Cd300c molecule 2	0.6	5	3.05	730
ENSRNOG00000046834	C3	Complement c3	5	39	2.97	682
ENSRNOG00000010208	TIMP1	Timp metallopeptidase inhibitor 1	21	150	2.85	620
ENSRNOG00000019206	NUPR1	Nuclear protein 1, transcriptional regulator	30	200	2.73	563
ENSRNOG00000053272	CHI3L1	Chitinase 3 like 1	5	30	2.54	482
ENSRNOG00000010645	LGALS3	Galectin 3	8	42	2.46	452
ENSRNOG00000012660	POSTN	Periostin	4	24	2.46	449
ENSRNOG00000014117	HMOX1	Heme oxygenase 1	7	36	2.41	430
ENSRNOG00000011984	CXCL14	C-x-c motif chemokine ligand 14	1	7	2.39	424
ENSRNOG00000005659	AURKB	Aurora kinase b	0.5	2	2.37	417
ENSRNOG00000033697	CASP4	Caspase 4	0.7	4	2.35	409
ENSRNOG00000002946	SOCS3	Suppressor of cytokine signaling 3	4	17	2.28	385
ENSRNOG00000028310	S100VP	S100 calcium-binding protein, ventral prostate	1	4	2.25	374
ENSRNOG00000050819	BIRC5	Baculoviral iap repeat-containing 5	0.5	3	2.22	365
ENSRNOG00000020533	HTRA1	Htra serine peptidase 1	11	52	2.2	360
ENSRNOG00000013668	CAPG	Capping actin protein, gelsolin like	2	9	2.19	358
ENSRNOG00000009342	FCNB	Ficolin b	2	8	2.19	357
ENSRNOG00000017693	SLC2A5	Solute carrier family 2 member 5	1	4	2.02	306
ENSRNOG00000013250	PDCD5	Programmed cell death 5	8	31	1.97	293
ENSRNOG00000049033	RACGAP1	Rac gtpase-activating protein 1	0.5	2	1.9	273
ENSRNOG00000015131	UBE2C	Ubiquitin-conjugating enzyme e2c	0.8	3	1.87	266
ENSRNOG00000010610	HPGD	15-hydroxyprostaglandin dehydrogenase	1	4	1.87	265
ENSRNOG00000009912	FGR	Fgr proto-oncogene, src family tyrosine kinase	1	5	1.86	263
ENSRNOG00000043416	BCL3	Bcl3, transcription coactivator	0.5	2	1.84	257
ENSRNOG00000011718	C1RL	Complement c1r subcomponent like	3	9	1.82	252
ENSRNOG00000000855	LST1	Leukocyte specific transcript 1	2	8	1.8	248
ENSRNOG00000014532	LBP	Lipopolysaccharide binding protein	2	7	1.77	242
ENSRNOG00000008045	SLAMF9	Slam family member 9	1	5	1.76	238
ENSRNOG00000011483	S100A9	S100 calcium binding protein a9	5	16	1.73	231
ENSRNOG00000019728	ITGAM	Integrin subunit alpha m	1	4	1.71	226
ENSRNOG00000015668	CCL19	C-c motif chemokine ligand 19	2	6	1.63	210
ENSRNOG00000036672	SECTM1A	Secreted and transmembrane 1a	0.9	3	1.63	209
ENSRNOG00000013102	ENTPD2	Ectonucleoside triphosphate diphosphohydrolase 2	1	3	1.63	209
ENSRNOG00000019050	IFIT1	Interferon-induced protein with tetratricopeptide repeats 1	0.5	2	1.62	208
ENSRNOG00000020300	LSP1	Lymphocyte-specific protein 1	5	14	1.61	206
ENSRNOG00000048273	APOD	Apolipoprotein d	9	28	1.59	201
ENSRNOG00000059705	ELMO1	Engulfment and cell motility 1	0.7	2	1.56	195
ENSRNOG00000005003	PTPRN2	Protein tyrosine phosphatase, receptor type n2	0.8	2	1.56	195
ENSRNOG00000037563	CD68	Cd68 molecule	5	15	1.56	195
ENSRNOG00000026644	GLIPR1	Gli pathogenesis-related 1	3	9	1.52	186
ENSRNOG00000008409	MYO1F	Myosin if	2	6	1.51	184
ENSRNOG00000043098	MT2A	Metallothionein 2a	21	60	1.5	184
ENSRNOG00000018669	JAK3	Janus kinase 3	5	14	1.48	180
ENSRNOG00000013220	ARHGAP45	Rho gtpase activating protein 45	2	5	1.47	178
ENSRNOG00000009258	CDK6	Cyclin-dependent kinase 6	3	8	1.46	175
ENSRNOG00000016945	PLA2G2A	Phospholipase a2 group iia	1	3	1.45	174
ENSRNOG00000002520	LITAF	Lipopolysaccharide-induced tnf factor	19	51	1.45	174
ENSRNOG00000019311	NFKB2	Nuclear factor kappa b subunit 2	2	7	1.44	171
ENSRNOG00000019494	PSMB10	Proteasome 20s subunit beta 10	23	61	1.42	168
ENSRNOG00000007159	CCL2	C-c motif chemokine ligand 2	5	13	1.42	167
ENSRNOG00000033564	CFD	Complement factor d	4	10	1.41	166
ENSRNOG00000001270	HVCN1	Hydrogen voltage-gated channel 1	0.8	2	1.41	165
ENSRNOG00000002217	PLAC8	Placenta associated 8	4	11	1.39	162
ENSRNOG00000009385	PIK3CG	Phosphatidylinositol-4,5-bisphosphate 3-kinase, catalytic subunit gamma	0.7	2	1.36	158
ENSRNOG00000004517	IGF1	Insulin-like growth factor 1	2	5	1.37	158
ENSRNOG00000000456	PSMB8	Proteasome 20s subunit beta 8	21	55	1.36	157
ENSRNOG00000018992	DPYSL3	Dihydropyrimidinase-like 3	0.8	2	1.35	156
ENSRNOG00000013564	DOK3	Docking protein 3	1	3	1.35	155
ENSRNOG00000008134	MEFV	Mefv innate immuity regulator, pyrin	1	4	1.35	155
ENSRNOG00000010319	LCP1	Lymphocyte cytosolic protein 1	9	24	1.35	155
ENSRNOG00000056714	SLA	Src-like adaptor	2	5	1.34	154
ENSRNOG00000020845	TYROBP	Transmembrane immune signaling adaptor tyrobp	30	75	1.34	154
ENSRNOG00000005386	KITLG	Kit ligand	4	9	1.34	153
ENSRNOG00000019550	SLC11A2	Solute carrier family 11 member 2	32	79	1.32	150
ENSRNOG00000002657	PLA2G4A	Phospholipase a2 group iva	0.8	2	1.32	149
ENSRNOG00000032929	INCENP	Inner centromere protein	3	6	1.31	148
ENSRNOG00000012160	SYK	Spleen associated tyrosine kinase	0.9	2	1.3	147
ENSRNOG00000022619	FTH1	Ferritin heavy chain 1	2237	5497	1.3	146
ENSRNOG00000019430	CORO1A	Coronin 1a	11	27	1.3	145
ENSRNOG00000050430	VAV1	Vav guanine nucleotide exchange factor 1	0.8	2	1.28	144
ENSRNOG00000026647	CXCL16	C-x-c motif chemokine ligand 16	46	111	1.28	142
ENSRNOG00000017286	EPHX2	Epoxide hydrolase 2	6	14	1.27	141
ENSRNOG00000009331	HCK	Hck proto-oncogene, src family tyrosine kinase	2	4	1.26	140
ENSRNOG00000020679	ICAM1	Intercellular adhesion molecule 1	13	31	1.27	140
ENSRNOG00000013805	TNIP2	Tnfaip3 interacting protein 2	3	6	1.25	139
ENSRNOG00000011971	C1S	Complement c1s	15	36	1.26	139
ENSRNOG00000028896	A2M	Alpha-2-macroglobulin	161	384	1.26	139
ENSRNOG00000008168	WNT5B	Wnt family member 5b	1	3	1.25	138
ENSRNOG00000010018	CLEC4A3	C-type lectin domain family 4, member a3	4	8	1.25	137
ENSRNOG00000051905	WNT2	Wnt family member 2	1	2	1.23	135
ENSRNOG00000016043	AQP4	Aquaporin 4	5	12	1.23	135
ENSRNOG00000036711	SPN	Sialophorin	0.9	2	1.22	133
ENSRNOG00000017445	TUBB2B	Tubulin, beta 2b class iib	1	2	1.22	133
ENSRNOG00000014610	ANPEP	Alanyl aminopeptidase, membrane	1	3	1.21	131
ENSRNOG00000051002	LOC108348139	Rt1 class ii, locus dmb	12	27	1.21	131
ENSRNOG00000024115	C6	Complement c6	1	2	1.2	130
ENSRNOG00000006946	ARHGAP9	Rho gtpase activating protein 9	1	3	1.2	129
ENSRNOG00000001224	ITGB2	Integrin subunit beta 2	2	5	1.19	129
ENSRNOG00000020465	RIPK3	Receptor-interacting serine-threonine kinase 3	1	2	1.19	128
ENSRNOG00000012331	CASP8	Caspase 8	2	4	1.17	125
ENSRNOG00000006418	SAMHD1	Sam and hd domain containing deoxynucleoside triphosphate triphosphohydrolase 1	2	5	1.17	125
ENSRNOG00000009848	IL18	Interleukin 18	1	3	1.16	124
ENSRNOG00000015980	DCLRE1C	Dna cross-link repair 1c	0.8	2	1.15	123
ENSRNOG00000040108	RGD1565355	Similar to fatty acid translocase/cd36	1	2	1.16	123
ENSRNOG00000001843	BCL6	Bcl6, transcription repressor	2	4	1.16	123
ENSRNOG00000024277	AABR07035470.1	Caspase recruitment domain family, member 11	2	6	1.16	123
ENSRNOG00000001704	RUNX1	Runx family transcription factor 1	1	2	1.14	121
ENSRNOG00000005854	ANGPT1	Angiopoietin 1	1	3	1.14	120
ENSRNOG00000012172	SPI1	Spi-1 proto-oncogene	3	7	1.14	120
ENSRNOG00000006940	NCF4	Neutrophil cytosolic factor 4	3	5	1.13	119
ENSRNOG00000055049	ALDH1A2	Aldehyde dehydrogenase 1 family, member a2	5	12	1.13	119
ENSRNOG00000000451	RT1-BA	Rt1 class ii, locus ba	18	39	1.13	119
ENSRNOG00000019737	SEMA4A	Semaphorin 4a	4	8	1.12	118
ENSRNOG00000038999	RT1-A1	Rt1 class ia, locus a1	140	306	1.13	118
ENSRNOG00000005965	IRAK4	Interleukin-1 receptor-associated kinase 4	2	5	1.12	117
ENSRNOG00000052140	OGG1	8-oxoguanine dna glycosylase	2	5	1.11	116
ENSRNOG00000028814	OASL2	2'-5' oligoadenylate synthetase-like 2	4	9	1.11	116
ENSRNOG00000056728	G6PD	Glucose-6-phosphate dehydrogenase	32	69	1.11	116
ENSRNOG00000036829	NCKAP1L	Nck associated protein 1 like	3	6	1.1	115
ENSRNOG00000013309	PIK3AP1	Phosphoinositide-3-kinase adaptor protein 1	8	17	1.1	115
ENSRNOG00000019068	CTRB1	Chymotrypsinogen b1	2	4	1.1	114
ENSRNOG00000015179	TRADD	Tnfrsf1a-associated via death domain	2	3	1.09	113
ENSRNOG00000007939	NAPRT	Nicotinate phosphoribosyltransferase	12	25	1.09	113
ENSRNOG00000000991	ARPC1B	Actin related protein 2/3 complex, subunit 1b	55	118	1.09	113
ENSRNOG00000010350	RCAN2	Regulator of calcineurin 2	1	2	1.09	112
ENSRNOG00000012557	LGALS5	Galectin 5	3	7	1.08	112
ENSRNOG00000016413	PSTPIP1	Proline-serine-threonine phosphatase-interacting protein 1	0.9	2	1.08	111
ENSRNOG00000031743	GBP2	Guanylate binding protein 2	4	8	1.08	111
ENSRNOG00000007350	RAC2	Rac family small gtpase 2	6	13	1.08	111
ENSRNOG00000029195	UBA7	Ubiquitin-like modifier activating enzyme 7	8	17	1.08	111
ENSRNOG00000028415	CDC20	Cell division cycle 20	2	4	1.06	108
ENSRNOG00000002097	RASL11B	Ras-like family 11 member b	4	8	1.06	108
ENSRNOG00000032708	RT1-BB	Rt1 class ii, locus bb	23	47	1.05	108
ENSRNOG00000014426	LOX	Lysyl oxidase	1	3	1.05	107
ENSRNOG00000014405	APRT	Adenine phosphoribosyl transferase	70	145	1.05	107
ENSRNOG00000002418	TGFB2	Transforming growth factor, beta 2	126	260	1.05	107
ENSRNOG00000016846	PIK3CD	Phosphatidylinositol-4,5-bisphosphate 3-kinase, catalytic subunit delta	1	2	1.04	106
ENSRNOG00000036682	PYCR1	Pyrroline-5-carboxylate reductase 1	2	4	1.04	106
ENSRNOG00000017874	CD53	Cd53 molecule	6	13	1.04	106
ENSRNOG00000017783	SFRP1	Secreted frizzled-related protein 1	83	170	1.04	106
ENSRNOG00000031930	BIN2	Bridging integrator 2	2	5	1.04	105
ENSRNOG00000030021	CCL6	C-c motif chemokine ligand 6	6	13	1.04	105
ENSRNOG00000019478	IRF9	Interferon regulatory factor 9	8	16	1.04	105
ENSRNOG00000013395	PGLYRP1	Peptidoglycan recognition protein 1	1	2	1.03	104
ENSRNOG00000051470	CARD9	Caspase recruitment domain family, member 9	1	2	1.03	104
ENSRNOG00000003064	BST1	Bone marrow stromal cell antigen 1	1	3	1.03	104
ENSRNOG00000019183	ALOX15	Arachidonate 15-lipoxygenase	1	3	1.03	104
ENSRNOG00000037331	CD33	Cd33 molecule	2	4	1.02	103
ENSRNOG00000029784	PAK1	P21 (rac1) activated kinase 1	2	5	1.02	103
ENSRNOG00000014288	FN1	Fibronectin 1	17	34	1.02	103
ENSRNOG00000011096	HMGB3	High mobility group box 3	1	2	1.01	102
ENSRNOG00000011683	FES	Fes proto-oncogene, tyrosine kinase	1	3	1.01	102
ENSRNOG00000000168	GATM	Glycine amidinotransferase	2	4	1.02	102
ENSRNOG00000021084	AABR07006310.1	Macrophage expressed 1	9	19	1.01	102
ENSRNOG00000013987	SBNO2	Strawberry notch homolog 2	11	22	1.02	102
ENSRNOG00000011796	C1R	Complement c1r	51	104	1.02	102
ENSRNOG00000048222	NLRC5	Nlr family, card domain containing 5	2	3	1	101
ENSRNOG00000000655	PTPRC	Protein tyrosine phosphatase, receptor type, c	2	4	1.01	101
ENSRNOG00000019907	NFKBIE	Nfkb inhibitor epsilon	5	10	1.01	101
ENSRNOG00000023781	PLEC	Plectin	5	10	1	100
ENSRNOG00000019742	STAT3	Signal transducer and activator of transcription 3	26	51	1	100
ENSRNOG00000001480	NCF1	Neutrophil cytosolic factor 1	5	9	0.99	98
ENSRNOG00000032240	GBP5	Guanylate binding protein 5	1	2	0.98	97
ENSRNOG00000000239	CCL7	C-c motif chemokine ligand 7	2	5	0.98	97
ENSRNOG00000033235	RELB	Relb proto-oncogene, nf-kb subunit	4	9	0.97	97
ENSRNOG00000031058	WAS	Wasp actin nucleation promoting factor	1	3	0.97	96
ENSRNOG00000020699	CD37	Cd37 molecule	3	7	0.97	96
ENSRNOG00000058444	LOC100912564	Histone cluster 1, h2ao	4	8	0.97	96
ENSRNOG00000018247	DHX58	Dexh-box helicase 58	2	4	0.97	95
ENSRNOG00000032669	SERPINA1	Serpin family a member 1	2	4	0.96	95
ENSRNOG00000018087	VIM	Vimentin	73	142	0.96	95
ENSRNOG00000001827	MASP1	Mbl associated serine protease 1	1	2	0.96	94
ENSRNOG00000018445	AGT	Angiotensinogen	2	3	0.95	93
ENSRNOG00000027502	NMI	N-myc (and stat) interactor	12	24	0.95	93
ENSRNOG00000022884	CD84	Cd84 molecule	2	3	0.94	92
ENSRNOG00000000137	LY86	Lymphocyte antigen 86	4	7	0.94	92
ENSRNOG00000017020	INPP5D	Inositol polyphosphate-5-phosphatase d	2	3	0.94	91
ENSRNOG00000013322	POLA1	Dna polymerase alpha 1, catalytic subunit	2	4	0.94	91
ENSRNOG00000051235	C2	Complement c2	4	9	0.93	90
ENSRNOG00000008816	GPNMB	Glycoprotein nmb	55	104	0.92	90
ENSRNOG00000009263	IFI27	Interferon, alpha-inducible protein 27	82	155	0.92	90
ENSRNOG00000038881	HCLS1	Hematopoietic cell specific lyn substrate 1	4	8	0.92	89
ENSRNOG00000016316	MCM2	Minichromosome maintenance complex component 2	5	9	0.92	89
ENSRNOG00000010549	TSPO	Translocator protein	101	189	0.91	88
ENSRNOG00000014464	TNFSF13B	Tnf superfamily member 13b	1	3	0.9	87
ENSRNOG00000007097	GPATCH3	G patch domain containing 3	2	3	0.9	86
ENSRNOG00000009131	ZC3H12A	Zinc finger ccch type containing 12a	2	4	0.89	86
ENSRNOG00000009022	RTKN	Rhotekin	8	15	0.9	86
ENSRNOG00000016581	SERPINB1A	Serpin family b member 1a	104	194	0.9	86
ENSRNOG00000013967	BLNK	B-cell linker	2	4	0.89	85
ENSRNOG00000055229	LOC108348118	Leucyl and cystinyl aminopeptidase	2	4	0.89	85
ENSRNOG00000008246	EMILIN1	Elastin microfibril interfacer 1	4	7	0.89	85
ENSRNOG00000017703	UNC93B1	Unc-93 homolog b1, tlr signaling regulator	8	15	0.88	85
ENSRNOG00000018262	AMPD3	Adenosine monophosphate deaminase 3	3	5	0.88	84
ENSRNOG00000019440	KCNN4	Potassium calcium-activated channel subfamily n member 4	3	5	0.88	84
ENSRNOG00000037897	RPS19L2	Ribosomal protein s19	416	766	0.88	84
ENSRNOG00000007539	RSAD2	Radical s-adenosyl methionine domain containing 2	3	5	0.87	83
ENSRNOG00000058105	HBB	Hemoglobin subunit beta	1244	2276	0.87	83
ENSRNOG00000042139	CLEC4A1	C-type lectin domain family 4, member a1	4	6	0.86	82
ENSRNOG00000053735	HEBP2	Heme binding protein 2	5	9	0.87	82
ENSRNOG00000057713	CAV2	Caveolin 2	5	10	0.86	82
ENSRNOG00000020652	TGFB1	Transforming growth factor, beta 1	9	16	0.86	82
ENSRNOG00000049517	TNFAIP3	Tnf alpha induced protein 3	2	4	0.86	81
ENSRNOG00000001369	OAS1A	2'-5' oligoadenylate synthetase 1a	5	8	0.86	81
ENSRNOG00000020657	SHC1	Shc adaptor protein 1	11	20	0.86	81
ENSRNOG00000010105	S100A11	S100 calcium binding protein a11	28	51	0.85	80
ENSRNOG00000012460	CNTF	Ciliary neurotrophic factor	2	3	0.84	79
ENSRNOG00000007437	IRF5	Interferon regulatory factor 5	5	10	0.84	79
ENSRNOG00000002341	TRIM25	Tripartite motif-containing 25	13	23	0.84	79
ENSRNOG00000004273	IFITM1	Interferon induced transmembrane protein 1	48	85	0.84	79
ENSRNOG00000038686	AP1S2	Adaptor related protein complex 1 subunit sigma 2	9	17	0.83	78
ENSRNOG00000049491	RT1-DMB	Rt1 class ii, locus dmb	11	20	0.83	78
ENSRNOG00000003357	COL3A1	Collagen type iii alpha 1 chain	25	45	0.83	77
ENSRNOG00000021031	GRN	Granulin precursor	29	51	0.82	77
ENSRNOG00000000723	RT1-CE5	Rt1 class i, locus ce5	42	75	0.82	77
ENSRNOG00000019202	PVR	Pvr cell adhesion molecule	2	3	0.81	76
ENSRNOG00000009370	TBKBP1	Tbk1 binding protein 1	4	6	0.82	76
ENSRNOG00000001989	ALCAM	Activated leukocyte cell adhesion molecule	9	16	0.82	76
ENSRNOG00000007457	SERPING1	Serpin family g member 1	17	30	0.82	76
ENSRNOG00000055530	PANX2	Pannexin 2	1	2	0.81	75
ENSRNOG00000019675	PYCARD	Pyd and card domain containing	7	12	0.8	75
ENSRNOG00000020580	SHFL	Shiftless antiviral inhibitor of ribosomal frameshifting	7	13	0.8	75
ENSRNOG00000039744	RT1-CE4	Rt1 class i, locus ce4	23	40	0.81	75
ENSRNOG00000019387	IFI30	Ifi30, lysosomal thiol reductase	33	57	0.81	75
ENSRNOG00000006320	PTGES	Prostaglandin e synthase	1.4	2	0.8	74
ENSRNOG00000033220	OAS1F	2 ' -5 ' oligoadenylate synthetase 1f	1	3	0.8	74
ENSRNOG00000013895	NPDC1	Neural proliferation, differentiation and control, 1	47	82	0.8	74
ENSRNOG00000010630	PRCP	Prolylcarboxypeptidase	2	4	0.79	73
ENSRNOG00000014294	PTPN6	Protein tyrosine phosphatase, non-receptor type 6	11	19	0.79	73
ENSRNOG00000014461	GALNS	Galactosamine (n-acetyl)-6-sulfatase	3	5	0.78	72
ENSRNOG00000002875	KLHL20	Kelch-like family member 20	3	6	0.78	72
ENSRNOG00000014956	SLC11A1	Solute carrier family 11 member 1	4	7	0.78	72
ENSRNOG00000020150	IL18BP	Interleukin 18 binding protein	56	97	0.78	72
ENSRNOG00000011431	MFHAS1	Multifunctional roco family signaling regulator 1	2	4	0.77	71
ENSRNOG00000040287	CYP1B1	Cytochrome p450, family 1, subfamily b, polypeptide 1	3	4	0.78	71
ENSRNOG00000050210	RT1-CE10	Rt1 class i, locus ce10	7	11	0.77	71
ENSRNOG00000030467	UBE2L6	Ubiquitin-conjugating enzyme e2l 6	12	20	0.77	71
ENSRNOG00000029500	TAPBP	Tap binding protein	56	96	0.78	71
ENSRNOG00000052219	GM2A	Gm2 ganglioside activator	72	124	0.78	71
ENSRNOG00000014635	CLTA	Clathrin, light chain a	390	668	0.78	71
ENSRNOG00000000907	ALOX5AP	Arachidonate 5-lipoxygenase activating protein	4	7	0.77	70
ENSRNOG00000001415	AP1S1	Adaptor-related protein complex 1, sigma 1 subunit	8	14	0.77	70
ENSRNOG00000007687	SEMA7A	Semaphorin 7a (john milton hagen blood group)	12	21	0.77	70
ENSRNOG00000020470	SLC25A24	Solute carrier family 25 member 24	3	6	0.76	69
ENSRNOG00000018715	CLEC10A	C-type lectin domain containing 10a	5	8	0.75	69
ENSRNOG00000020027	ARHGEF2	Rho/rac guanine nucleotide exchange factor 2	6	10	0.76	69
ENSRNOG00000033608	CD276	Cd276 molecule	9	16	0.76	69
ENSRNOG00000018371	TUBB6	Tubulin, beta 6 class v	12	21	0.75	69
ENSRNOG00000027008	IGTP	Interferon gamma induced gtpase	13	22	0.76	69
ENSRNOG00000001959	MX1	Mx dynamin like gtpase 1	2	3	0.75	68
ENSRNOG00000037198	USP18	Ubiquitin specific peptidase 18	2	3	0.74	68
ENSRNOG00000047657	C4A	Complement c4a	8	13	0.75	68
ENSRNOG00000015618	WNT5A	Wnt family member 5a	2	4	0.74	67
ENSRNOG00000004912	ITGAV	Integrin subunit alpha v	9	15	0.74	67
ENSRNOG00000053811	ARG2	Arginase 2	2	3	0.73	66
ENSRNOG00000027742	ADAMTSL2	Adamts-like 2	2	4	0.73	66
ENSRNOG00000025811	CFP	Complement factor properdin	3	4	0.73	66
ENSRNOG00000013368	PLCL2	Phospholipase c-like 2	3	5	0.73	66
ENSRNOG00000003622	CYBB	Cytochrome b-245 beta chain	6	10	0.72	65
ENSRNOG00000032844	RT1-DA	Rt1 class ii, locus da	68	112	0.72	65
ENSRNOG00000014936	IFITM2	Interferon induced transmembrane protein 2	201	331	0.72	65
ENSRNOG00000002671	NME2	Nme/nm23 nucleoside diphosphate kinase 2	277	458	0.72	65
ENSRNOG00000017933	CCDC3	Coiled-coil domain containing 3	3	5	0.71	64
ENSRNOG00000019950	PELI3	Pellino e3 ubiquitin protein ligase family member 3	4	6	0.72	64
ENSRNOG00000011557	S100A8	S100 calcium binding protein a8	7	12	0.72	64
ENSRNOG00000018198	DAPK1	Death associated protein kinase 1	7	12	0.72	64
ENSRNOG00000048315	EIF2AK2	Eukaryotic translation initiation factor 2-alpha kinase 2	8	14	0.72	64
ENSRNOG00000030715	CFH	Complement factor h	18	29	0.71	64
ENSRNOG00000020182	MVP	Major vault protein	29	47	0.71	64
ENSRNOG00000019048	SOD2	Superoxide dismutase 2	124	204	0.72	64
ENSRNOG00000015894	DOCK8	Dedicator of cytokinesis 8	3	5	0.7	63
ENSRNOG00000000459	PSMB9	Proteasome 20s subunit beta 9	43	70	0.7	63
ENSRNOG00000015622	FBXO4	F-box protein 4	2	4	0.7	62
ENSRNOG00000013167	HMGB2	High mobility group box 2	9	15	0.69	62
ENSRNOG00000028566	PLD4	Phospholipase d family, member 4	9	15	0.7	62
ENSRNOG00000002607	SOX9	Sry-box transcription factor 9	10	17	0.69	62
ENSRNOG00000021812	SCX	Scleraxis bhlh transcription factor	40	64	0.7	62
ENSRNOG00000010362	ANXA2	Annexin a2	155	252	0.7	62
ENSRNOG00000003215	ZFP287	Zinc finger protein 287	2	3	0.69	61
ENSRNOG00000006048	EZH2	Enhancer of zeste 2 polycomb repressive complex 2 subunit	2	3	0.68	61
ENSRNOG00000012440	MSRA	Methionine sulfoxide reductase a	4	7	0.69	61
ENSRNOG00000021802	ISG15	Isg15 ubiquitin-like modifier	9	14	0.68	61
ENSRNOG00000014079	STAT1	Signal transducer and activator of transcription 1	38	61	0.69	61
ENSRNOG00000020867	NUMBL	Numb-like, endocytic adaptor protein	2	3	0.68	60
ENSRNOG00000019028	ZNRF1	Zinc and ring finger 1	7	11	0.67	60
ENSRNOG00000017819	CD14	Cd14 molecule	10	16	0.68	60
ENSRNOG00000010574	PTPN1	Protein tyrosine phosphatase, non-receptor type 1	12	19	0.67	60
ENSRNOG00000028640	SIVA1	Siva1, apoptosis-inducing factor	15	25	0.68	60
ENSRNOG00000008144	IRF1	Interferon regulatory factor 1	16	26	0.68	60
ENSRNOG00000022305	ABCC1	Atp binding cassette subfamily c member 1	27	44	0.68	60
ENSRNOG00000008416	GIMAP5	Gtpase, imap family member 5	2	3	0.67	59
ENSRNOG00000019496	STAT5A	Signal transducer and activator of transcription 5a	2	4	0.67	59
ENSRNOG00000002915	TRIM11	Tripartite motif-containing 11	4	7	0.67	59
ENSRNOG00000012611	LPXN	Leupaxin	4	7	0.67	59
ENSRNOG00000021100	TNFAIP8L2	Tnf alpha induced protein 8 like 2	4	7	0.67	59
ENSRNOG00000010475	CASP3	Caspase 3	6	9	0.67	59
ENSRNOG00000058750	VKORC1L1	Vitamin k epoxide reductase complex, subunit 1-like 1	6	9	0.67	59
ENSRNOG00000010174	ENPP4	Ectonucleotide pyrophosphatase/phosphodiesterase 4	6	10	0.67	59
ENSRNOG00000031824	SLC44A2	Solute carrier family 44 member 2	12	19	0.67	59
ENSRNOG00000031081	STAT2	Signal transducer and activator of transcription 2	16	26	0.67	59
ENSRNOG00000013014	CYBA	Cytochrome b-245 alpha chain	21	34	0.67	59
ENSRNOG00000013166	WNT4	Wnt family member 4	2	4	0.66	58
ENSRNOG00000023334	PARP14	Poly (adp-ribose) polymerase family, member 14	8	13	0.66	58
ENSRNOG00000002141	CD200	Cd200 molecule	10	16	0.66	58
ENSRNOG00000042838	JUNB	Junb proto-oncogene, ap-1 transcription factor subunit	13	21	0.66	58
ENSRNOG00000009217	FBXO6	F-box protein 6	24	38	0.66	58
ENSRNOG00000008994	ARPC4	Actin related protein 2/3 complex, subunit 4	56	89	0.66	58
ENSRNOG00000039241	YTHDC2	Yth domain containing 2	2	3	0.65	57
ENSRNOG00000000596	FYN	Fyn proto-oncogene, src family tyrosine kinase	3	4	0.65	57
ENSRNOG00000020935	CAPN1	Calpain 1	4	7	0.65	57
ENSRNOG00000010765	VCL	Vinculin	13	21	0.65	57
ENSRNOG00000016366	COLEC12	Collectin sub-family member 12	14	23	0.65	57
ENSRNOG00000006238	TRAF2	Tnf receptor-associated factor 2	15	23	0.65	57
ENSRNOG00000021166	ECM1	Extracellular matrix protein 1	17	27	0.65	57
ENSRNOG00000023261	UBE2Q2L	Ubiquitin-conjugating enzyme e2q family member 2-like	3	4	0.64	56
ENSRNOG00000027017	RNASEL	Ribonuclease l	3	5	0.64	56
ENSRNOG00000023109	ICOSLG	Inducible t-cell co-stimulator ligand	4	6	0.65	56
ENSRNOG00000020782	PSPC1	Paraspeckle component 1	14	21	0.64	56
ENSRNOG00000039496	PLP2	Proteolipid protein 2	19	30	0.64	56
ENSRNOG00000019077	LIPA	Lipase a, lysosomal acid type	20	31	0.64	56
ENSRNOG00000021403	RHOB	Ras homolog family member b	47	73	0.64	56
ENSRNOG00000014961	PDPN	Podoplanin	50	78	0.64	56
ENSRNOG00000030807	LOC100912427	Nuclease-sensitive element-binding protein 1-like	2	3	0.63	55
ENSRNOG00000055641	DNASE1L1	Deoxyribonuclease 1-like 1	12	19	0.63	55
ENSRNOG00000023463	PARP9	Poly (adp-ribose) polymerase family, member 9	13	21	0.64	55
ENSRNOG00000018207	DYNLT1	Dynein light chain tctex-type 1	41	63	0.64	55
ENSRNOG00000022769	SP100	Sp100 nuclear antigen	2	4	0.63	54
ENSRNOG00000000441	GPSM3	G-protein signaling modulator 3	3	5	0.62	54
ENSRNOG00000007081	XDH	Xanthine dehydrogenase	3	5	0.62	54
ENSRNOG00000010342	ZFAND1	Zinc finger an1-type containing 1	5	7	0.62	54
ENSRNOG00000019574	CUEDC2	Cue domain containing 2	5	8	0.62	54
ENSRNOG00000004169	FZR1	Fizzy and cell division cycle 20 related 1	10	15	0.62	54
ENSRNOG00000012002	IQGAP1	Iq motif containing gtpase activating protein 1	22	33	0.62	54
ENSRNOG00000013669	PIK3R4	Phosphoinositide-3-kinase, regulatory subunit 4	11	16	0.61	53
ENSRNOG00000017907	UBE2I	Ubiquitin-conjugating enzyme e2i	65	100	0.61	53
ENSRNOG00000013604	GPX4	Glutathione peroxidase 4	1289	1974	0.61	53
ENSRNOG00000004342	AHR	Aryl hydrocarbon receptor	2	3	0.61	52
ENSRNOG00000050553	ATP6V1C2	Atpase h+ transporting v1 subunit c2	3	4	0.6	52
ENSRNOG00000008965	SOCS2	Suppressor of cytokine signaling 2	3	5	0.61	52
ENSRNOG00000024799	CD93	Cd93 molecule	5	7	0.6	52
ENSRNOG00000001963	MX2	Mx dynamin like gtpase 2	5	8	0.61	52
ENSRNOG00000061373	LOXL3	Lysyl oxidase-like 3	8	12	0.6	52
ENSRNOG00000007249	CDKN1B	Cyclin-dependent kinase inhibitor 1b	19	29	0.61	52
ENSRNOG00000051615	HMGN2	High mobility group nucleosomal binding domain 2	72	110	0.6	52
ENSRNOG00000009982	PNP	Purine nucleoside phosphorylase	124	188	0.61	52
ENSRNOG00000014179	RPS2	Ribosomal protein s2	477	725	0.6	52
ENSRNOG00000013791	ENPP3	Ectonucleotide pyrophosphatase/phosphodiesterase 3	4	6	0.6	51
ENSRNOG00000018730	NECTIN2	Nectin cell adhesion molecule 2	9	14	0.59	51
ENSRNOG00000013572	LXN	Latexin	11	16	0.59	51
ENSRNOG00000012749	C1QB	Complement c1q b chain	28	42	0.6	51
ENSRNOG00000000853	AIF1	Allograft inflammatory factor 1	35	53	0.59	51
ENSRNOG00000005480	YBX3	Y box binding protein 3	38	57	0.59	51
ENSRNOG00000007743	MGST1	Microsomal glutathione s-transferase 1	42	63	0.6	51
ENSRNOG00000053452	LOC100361457	Actin, gamma 1 propeptide-like	146	221	0.6	51
ENSRNOG00000007660	FNTB	Farnesyltransferase, caax box, beta	6	9	0.59	50
ENSRNOG00000008180	LYN	Lyn proto-oncogene, src family tyrosine kinase	6	9	0.59	50
ENSRNOG00000000839	NFKBIL1	Nfkb inhibitor like 1	7	10	0.59	50
ENSRNOG00000019310	EID2	Ep300 interacting inhibitor of differentiation 2	9	13	0.58	50
ENSRNOG00000017469	ANXA1	Annexin a1	11	16	0.59	50
ENSRNOG00000015125	LOC100911548	Spla/ryanodine receptor domain and socs box containing 2	13	19	0.59	50
ENSRNOG00000019374	CSK	C-terminal src kinase	13	19	0.58	50
ENSRNOG00000004072	MYO1C	Myosin 1c	14	21	0.59	50
ENSRNOG00000003897	COL1A1	Collagen type i alpha 1 chain	16	23	0.58	50
ENSRNOG00000021157	CTSS	Cathepsin s	18	26	0.59	50
ENSRNOG00000010756	TP53	Tumor protein p53	18	27	0.59	50
ENSRNOG00000019953	UBE2F	Ubiquitin-conjugating enzyme e2f (putative)	19	28	0.59	50
ENSRNOG00000002470	IFI47	Interferon gamma inducible protein 47	21	31	0.59	50
ENSRNOG00000011295	ANAPC2	Anaphase promoting complex subunit 2	23	35	0.59	50
ENSRNOG00000031090	RT1-CE7	Rt1 class i, locus ce7	42	63	0.58	50
ENSRNOG00000000595	TRAF3IP2	Traf3 interacting protein 2	2	4	0.58	49
ENSRNOG00000003338	PMP22	Peripheral myelin protein 22	9	13	0.57	49
ENSRNOG00000024027	LEMD3	Lem domain containing 3	9	13	0.58	49
ENSRNOG00000023079	NRAS	Nras proto-oncogene, gtpase	17	26	0.58	49
ENSRNOG00000014072	TXNDC17	Thioredoxin domain containing 17	24	35	0.57	49
ENSRNOG00000008673	ARPC3	Actin related protein 2/3 complex, subunit 3	67	100	0.58	49
ENSRNOG00000036689	P4HB	Prolyl 4-hydroxylase subunit beta	149	223	0.58	49
ENSRNOG00000012840	SPARC	Secreted protein acidic and cysteine rich	769	1149	0.58	49
ENSRNOG00000001982	CBLB	Cbl proto-oncogene b	3	5	0.57	48
ENSRNOG00000006227	IFIH1	Interferon induced with helicase c domain 1	4	5	0.57	48
ENSRNOG00000027191	BIRC6	Baculoviral iap repeat-containing 6	4	6	0.56	48
ENSRNOG00000007377	SLIT3	Slit guidance ligand 3	5	7	0.57	48
ENSRNOG00000000583	CDK19	Cyclin-dependent kinase 19	5	8	0.56	48
ENSRNOG00000011762	ELF1	E74 like ets transcription factor 1	5	8	0.56	48
ENSRNOG00000008855	GJB2	Gap junction protein, beta 2	7	10	0.56	48
ENSRNOG00000056940	CITED2	Cbp/p300-interacting transactivator, with glu/asp-rich carboxy-terminal domain, 2	12	18	0.57	48
ENSRNOG00000012378	DBNL	Drebrin-like	22	33	0.57	48
ENSRNOG00000009088	TXNRD1	Thioredoxin reductase 1	34	51	0.56	48
ENSRNOG00000011572	KLC1	Kinesin light chain 1	44	65	0.57	48
ENSRNOG00000000777	RT1-S3	Rt1 class ib, locus s3	67	99	0.56	48
ENSRNOG00000018454	APOE	Apolipoprotein e	251	371	0.56	48
ENSRNOG00000001148	RPLP0	Ribosomal protein lateral stalk subunit p0	606	899	0.57	48
ENSRNOG00000059442	PDE12	Phosphodiesterase 12	3	5	0.55	47
ENSRNOG00000011391	RBSN	Rabenosyn, rab effector	5	7	0.56	47
ENSRNOG00000060936	IKBKG	Inhibitor of nuclear factor kappa b kinase regulatory subunit gamma	5	7	0.55	47
ENSRNOG00000025724	LOC100909856	Metal-regulatory transcription factor 1	5	8	0.56	47
ENSRNOG00000002419	PLP1	Proteolipid protein 1	6	9	0.56	47
ENSRNOG00000037227	YES1	Yes proto-oncogene 1, src family tyrosine kinase	6	9	0.55	47
ENSRNOG00000014666	TFEB	Transcription factor eb	7	10	0.56	47
ENSRNOG00000000394	SRGN	Serglycin	13	20	0.56	47
ENSRNOG00000000455	TAP2	Transporter 2, atp binding cassette subfamily b member	20	30	0.56	47
ENSRNOG00000012807	C1QA	Complement c1q a chain	37	55	0.56	47
ENSRNOG00000001709	AP2M1	Adaptor related protein complex 2 subunit mu 1	158	233	0.56	47
ENSRNOG00000036701	ACTG1	Actin, gamma 1	447	656	0.55	47
ENSRNOG00000017930	LPCAT1	Lysophosphatidylcholine acyltransferase 1	4	6	0.55	46
ENSRNOG00000017453	PTPN2	Protein tyrosine phosphatase, non-receptor type 2	6	9	0.54	46
ENSRNOG00000017414	IRF7	Interferon regulatory factor 7	7	10	0.55	46
ENSRNOG00000029242	PLEKHO2	Pleckstrin homology domain containing o2	8	12	0.54	46
ENSRNOG00000017558	TUBB2A	Tubulin, beta 2a class iia	18	27	0.55	46
ENSRNOG00000012804	C1QC	Complement c1q c chain	38	56	0.55	46
ENSRNOG00000018993	ILK	Integrin-linked kinase	41	60	0.55	46
ENSRNOG00000020467	NREP	Neuronal regeneration related protein	112	163	0.54	46
ENSRNOG00000017123	B2M	Beta-2 microglobulin	882	1286	0.54	46
ENSRNOG00000005731	BIRC3	Baculoviral iap repeat-containing 3	3	4	0.53	45
ENSRNOG00000003522	MR1	Major histocompatibility complex, class i-related	4	5	0.53	45
ENSRNOG00000032948	TYK2	Tyrosine kinase 2	4	5	0.54	45
ENSRNOG00000047229	TRIM68	Tripartite motif containing 68	4	6	0.54	45
ENSRNOG00000007302	FBN1	Fibrillin 1	5	7	0.54	45
ENSRNOG00000019271	ULK4	Unc-51 like kinase 4	5	7	0.54	45
ENSRNOG00000000699	SELPLG	Selectin p ligand	6	8	0.54	45
ENSRNOG00000003541	PGGT1B	Protein geranylgeranyltransferase type i subunit beta	6	9	0.53	45
ENSRNOG00000020744	ADAR	Adenosine deaminase, rna-specific	9	13	0.54	45
ENSRNOG00000014048	CYLD	Cyld lysine 63 deubiquitinase	14	20	0.53	45
ENSRNOG00000043388	IRF3	Interferon regulatory factor 3	16	24	0.53	45
ENSRNOG00000012393	S100A13	S100 calcium binding protein a13	24	35	0.53	45
ENSRNOG00000058461	SFPQ	Splicing factor proline and glutamine rich	24	35	0.53	45
ENSRNOG00000021151	PPP1R14B	Protein phosphatase 1, regulatory (inhibitor) subunit 14b	39	57	0.53	45
ENSRNOG00000013491	SETX	Senataxin	2	3	0.52	44
ENSRNOG00000008451	FUT8	Fucosyltransferase 8	5	8	0.52	44
ENSRNOG00000007520	ZCCHC3	Zinc finger cchc-type containing 3	6	9	0.53	44
ENSRNOG00000008270	CNTROB	Centrobin, centriole duplication and spindle assembly protein	7	10	0.53	44
ENSRNOG00000045568	RBM14	Rna binding motif protein 14	7	10	0.53	44
ENSRNOG00000010386	H2AX	H2a.x variant histone	8	12	0.53	44
ENSRNOG00000022623	TTLL12	Tubulin tyrosine ligase like 12	10	14	0.53	44
ENSRNOG00000014797	TMBIM1	Transmembrane bax inhibitor motif containing 1	11	15	0.53	44
ENSRNOG00000037371	XAF1	Xiap associated factor 1	11	15	0.53	44
ENSRNOG00000019693	CLPB	Caseinolytic mitochondrial matrix peptidase chaperone subunit b	22	32	0.53	44
ENSRNOG00000004494	LTA4H	Leukotriene a4 hydrolase	32	45	0.53	44
ENSRNOG00000020763	SNRNP70	Small nuclear ribonucleoprotein u1 subunit 70	50	72	0.53	44
ENSRNOG00000019246	PSME2	Proteasome activator subunit 2	59	85	0.52	44
ENSRNOG00000033772	SERPINB9	Serpin family b member 9	60	87	0.53	44
ENSRNOG00000014137	FBLN1	Fibulin 1	99	144	0.53	44
ENSRNOG00000007512	SRP14	Signal recognition particle 14	139	200	0.53	44
ENSRNOG00000005975	RPL30	Ribosomal protein l30	398	573	0.53	44
ENSRNOG00000020451	CD81	Cd81 molecule	1163	1678	0.53	44
ENSRNOG00000033134	MEF2C	Myocyte enhancer factor 2c	3	4	0.52	43
ENSRNOG00000002529	RAP2C	Rap2c, member of ras oncogene family	6	8	0.52	43
ENSRNOG00000050647	HSPA1B	Heat shock protein family a (hsp70) member 1a	6	9	0.51	43
ENSRNOG00000006612	LOC108348082	Mitogen activated protein kinase kinase 3	7	10	0.52	43
ENSRNOG00000017509	EED	Embryonic ectoderm development	8	11	0.52	43
ENSRNOG00000022540	TREX1	Three prime repair exonuclease 1	8	12	0.51	43
ENSRNOG00000008182	HTRA3	Htra serine peptidase 3	11	15	0.52	43
ENSRNOG00000014171	TNFSF13	Tnf superfamily member 13	11	15	0.52	43
ENSRNOG00000004763	SIRPA	Signal-regulatory protein alpha	11	16	0.51	43
ENSRNOG00000005043	CPEB2	Cytoplasmic polyadenylation element binding protein 2	11	16	0.52	43
ENSRNOG00000016879	LDLRAD4	Low density lipoprotein receptor class a domain containing 4	18	25	0.52	43
ENSRNOG00000007921	HNRNPM	Heterogeneous nuclear ribonucleoprotein m	53	76	0.52	43
ENSRNOG00000001752	NRROS	Negative regulator of reactive oxygen species	2	3	0.51	42
ENSRNOG00000015440	WRN	Wrn recq like helicase	3	4	0.5	42
ENSRNOG00000042607	RHOF	Ras homolog family member f, filopodia associated	3	4	0.51	42
ENSRNOG00000002538	EPB41L5	Erythrocyte membrane protein band 4.1 like 5	4	5	0.51	42
ENSRNOG00000019308	ARRB2	Arrestin, beta 2	7	10	0.51	42
ENSRNOG00000039852	CACTIN	Cactin, spliceosome c complex subunit	8	11	0.51	42
ENSRNOG00000010301	EIF4E3	Eukaryotic translation initiation factor 4e family member 3	9	13	0.5	42
ENSRNOG00000057464	FMR1	Fmrp translational regulator 1	9	13	0.5	42
ENSRNOG00000011339	SLK	Ste20-like kinase	10	14	0.51	42
ENSRNOG00000045811	CLDN5	Claudin 5	14	20	0.51	42
ENSRNOG00000017869	IRF8	Interferon regulatory factor 8	15	21	0.5	42
ENSRNOG00000011146	GYG1	Glycogenin 1	19	26	0.5	42
ENSRNOG00000031965	IMPDH2	Inosine monophosphate dehydrogenase 2	21	30	0.51	42
ENSRNOG00000017078	SELENON	Selenoprotein n	38	54	0.5	42
ENSRNOG00000045829	THBS1	Thrombospondin 1	5	7	0.5	41
ENSRNOG00000002074	REST	Re1-silencing transcription factor	7	10	0.49	41
ENSRNOG00000003172	SERPINF1	Serpin family f member 1	8	11	0.5	41
ENSRNOG00000009751	GPX7	Glutathione peroxidase 7	8	11	0.5	41
ENSRNOG00000001283	ANAPC7	Anaphase promoting complex subunit 7	9	13	0.49	41
ENSRNOG00000004496	ROCK2	Rho-associated coiled-coil containing protein kinase 2	10	14	0.5	41
ENSRNOG00000056009	RAB11FIP5	Rab11 family interacting protein 5	11	16	0.49	41
ENSRNOG00000003084	PARP1	Poly (adp-ribose) polymerase 1	13	18	0.5	41
ENSRNOG00000006298	CPNE3	Copine 3	16	22	0.49	41
ENSRNOG00000000457	TAP1	Transporter 1, atp binding cassette subfamily b member	18	25	0.49	41
ENSRNOG00000016873	MSRB2	Methionine sulfoxide reductase b2	19	27	0.5	41
ENSRNOG00000042501	TMEM250	Transmembrane protein 250	29	41	0.49	41
ENSRNOG00000018673	SEC22B	Sec22 homolog b, vesicle trafficking protein	41	58	0.49	41
ENSRNOG00000053583	MAPK3	Mitogen activated protein kinase 3	55	78	0.49	41
ENSRNOG00000016896	RPL3	Ribosomal protein l3	328	464	0.5	41
ENSRNOG00000002852	MYO19	Myosin xix	3	5	0.49	40
ENSRNOG00000002175	CLOCK	Clock circadian regulator	7	10	0.49	40
ENSRNOG00000010941	TIFA	Traf-interacting protein with forkhead-associated domain	7	10	0.48	40
ENSRNOG00000013948	ZC3HAV1	Zinc finger ccch-type containing, antiviral 1	7	10	0.49	40
ENSRNOG00000002750	RC3H1	Ring finger and ccch-type domains 1	8	11	0.48	40
ENSRNOG00000016451	CD1D1	Cd1d1 molecule	8	11	0.48	40
ENSRNOG00000014872	SEC24D	Sec24 homolog d, copii coat complex component	11	16	0.49	40
ENSRNOG00000015118	CPPED1	Calcineurin-like phosphoesterase domain containing 1	13	18	0.49	40
ENSRNOG00000006178	DYNC1H1	Dynein cytoplasmic 1 heavy chain 1	14	19	0.49	40
ENSRNOG00000016516	MBP	Myelin basic protein	34	48	0.48	40
ENSRNOG00000025602	CDK4	Cyclin-dependent kinase 4	40	55	0.49	40
ENSRNOG00000028062	ARPC5	Actin related protein 2/3 complex, subunit 5	43	60	0.48	40
ENSRNOG00000061379	C7	Complement c7	57	79	0.49	40
ENSRNOG00000007104	ITPR1	Inositol 1,4,5-trisphosphate receptor, type 1	62	87	0.49	40
ENSRNOG00000004291	CLTC	Clathrin heavy chain	71	99	0.48	40
ENSRNOG00000007048	RAP1B	Rap1b, member of ras oncogene family	99	139	0.49	40
ENSRNOG00000020485	VAV3	Vav guanine nucleotide exchange factor 3	121	170	0.49	40
ENSRNOG00000020660	CFL1	Cofilin 1	235	328	0.48	40
ENSRNOG00000017212	SPSB1	Spla/ryanodine receptor domain and socs box containing 1	3	5	0.48	39
ENSRNOG00000009968	ERCC8	Ercc excision repair 8, csa ubiquitin ligase complex subunit	4	5	0.47	39
ENSRNOG00000006027	EIF2AK4	Eukaryotic translation initiation factor 2 alpha kinase 4	6	8	0.48	39
ENSRNOG00000004049	BAIAP2	Bar/imd domain containing adaptor protein 2	6	9	0.48	39
ENSRNOG00000006384	DDX58	Dexd/h-box helicase 58	7	9	0.48	39
ENSRNOG00000020279	SYT11	Synaptotagmin 11	7	10	0.47	39
ENSRNOG00000018183	UBR4	Ubiquitin protein ligase e3 component n-recognin 4	8	11	0.47	39
ENSRNOG00000006462	ERO1A	Endoplasmic reticulum oxidoreductase 1 alpha	8	12	0.48	39
ENSRNOG00000042068	OTUD7B	Otu deubiquitinase 7b	8	12	0.48	39
ENSRNOG00000001455	KIF13A	Kinesin family member 13a	9	13	0.48	39
ENSRNOG00000016214	AGL	Amylo-alpha-1, 6-glucosidase, 4-alpha-glucanotransferase	11	15	0.47	39
ENSRNOG00000032254	SIN3A	Sin3 transcription regulator family member a	11	15	0.47	39
ENSRNOG00000031138	IRGM	Immunity-related gtpase m	11	16	0.48	39
ENSRNOG00000033747	SP110	Sp110 nuclear body protein	13	18	0.48	39
ENSRNOG00000016206	UVRAG	Uv radiation resistance associated	13	19	0.48	39
ENSRNOG00000013136	OXSR1	Oxidative stress responsive kinase 1	14	20	0.48	39
ENSRNOG00000026048	GBF1	Golgi brefeldin a resistant guanine nucleotide exchange factor 1	18	24	0.47	39
ENSRNOG00000004737	CD48	Cd48 molecule	26	36	0.47	39
ENSRNOG00000018809	PSMD5	Proteasome 26s subunit, non-atpase 5	26	37	0.47	39
ENSRNOG00000011157	JAK1	Janus kinase 1	27	37	0.48	39
ENSRNOG00000014454	AP1M1	Adaptor related protein complex 1 subunit mu 1	27	37	0.47	39
ENSRNOG00000042523	UBE2D2	Ubiquitin-conjugating enzyme e2d 2	35	49	0.48	39
ENSRNOG00000013743	SEC61A1	Sec61 translocon subunit alpha 1	44	61	0.47	39
ENSRNOG00000015020	IDH1	Isocitrate dehydrogenase (nadp(+)) 1	62	87	0.48	39
ENSRNOG00000008822	FKBP1A	Fkbp prolyl isomerase 1a	90	125	0.47	39
ENSRNOG00000007901	TMED10	Transmembrane p24 trafficking protein 10	186	258	0.48	39
ENSRNOG00000021230	UBOX5	U-box domain containing 5	3	4	0.47	38
ENSRNOG00000007955	TIMP4	Timp metallopeptidase inhibitor 4	3	5	0.46	38
ENSRNOG00000017164	AFAP1L2	Actin filament associated protein 1-like 2	3	5	0.47	38
ENSRNOG00000020368	FBXL12	F-box and leucine-rich repeat protein 12	4	6	0.47	38
ENSRNOG00000043077	ZFPM1	Zinc finger protein, multitype 1	5	6	0.47	38
ENSRNOG00000011491	DNAJC13	Dnaj heat shock protein family (hsp40) member c13	5	7	0.47	38
ENSRNOG00000012929	WSB1	Wd repeat and socs box-containing 1	6	8	0.46	38
ENSRNOG00000017787	RIPK1	Receptor interacting serine/threonine kinase 1	6	8	0.47	38
ENSRNOG00000019723	LOC100910990	Rna binding motif protein 12	6	8	0.47	38
ENSRNOG00000032574	SCRIB	Scribble planar cell polarity protein	6	9	0.46	38
ENSRNOG00000034025	PTPRJ	Protein tyrosine phosphatase, receptor type, j	9	13	0.46	38
ENSRNOG00000000204	SYNCRIP	Synaptotagmin binding, cytoplasmic rna interacting protein	14	20	0.46	38
ENSRNOG00000060340	PSME4	Proteasome activator subunit 4	15	21	0.46	38
ENSRNOG00000004130	ANAPC4	Anaphase promoting complex subunit 4	21	29	0.47	38
ENSRNOG00000018159	ANXA4	Annexin a4	28	38	0.46	38
ENSRNOG00000006652	DDX1	Dead-box helicase 1	31	42	0.46	38
ENSRNOG00000017952	SEPTIN2	Septin 2	59	81	0.46	38
ENSRNOG00000031506	FTL1	Ferritin light chain 1-like	65	89	0.46	38
ENSRNOG00000010628	SEC13	Sec13 homolog, nuclear pore and copii coat complex component	65	90	0.47	38
ENSRNOG00000050697	CTSZ	Cathepsin z	66	91	0.47	38
ENSRNOG00000006532	H3F3A	H3.3 histone b	192	264	0.46	38
ENSRNOG00000048812	GPX1	Glutathione peroxidase 1	618	853	0.47	38
ENSRNOG00000034254	ACTB	Actin, beta	681	937	0.46	38
ENSRNOG00000005209	SPRED1	Sprouty-related, evh1 domain containing 1	4	5	0.46	37
ENSRNOG00000004290	GRB10	Growth factor receptor bound protein 10	4	6	0.46	37
ENSRNOG00000014420	RAP2B	Rap2b, member of ras oncogene family	4	6	0.46	37
ENSRNOG00000004377	LPIN1	Lipin 1	6	8	0.46	37
ENSRNOG00000021447	PRR7	Proline rich 7 (synaptic)	6	9	0.45	37
ENSRNOG00000061040	HERC4	Hect and rld domain containing e3 ubiquitin protein ligase 4	7	9	0.46	37
ENSRNOG00000000866	RBMX	Rna binding motif protein, x-linked	11	15	0.46	37
ENSRNOG00000010028	POLR3D	Rna polymerase iii subunit d	12	16	0.45	37
ENSRNOG00000008400	PML	Pml nuclear body scaffold	13	17	0.45	37
ENSRNOG00000011194	TPP2	Tripeptidyl peptidase 2	13	18	0.45	37
ENSRNOG00000020878	KEAP1	Kelch-like ech-associated protein 1	17	23	0.45	37
ENSRNOG00000000513	MAPK14	Mitogen activated protein kinase 14	18	24	0.46	37
ENSRNOG00000005067	ZFP36L2	Zinc finger protein 36, c3h type-like 2	19	26	0.45	37
ENSRNOG00000042905	RT1-T24-4	Rt1 class i, locus t24, gene 4	20	27	0.45	37
ENSRNOG00000002393	EPRS	Glutamyl-prolyl-trna synthetase	30	41	0.46	37
ENSRNOG00000021201	TXNIP	Thioredoxin interacting protein	45	62	0.46	37
ENSRNOG00000013469	TXNDC5	Thioredoxin domain containing 5	51	70	0.46	37
ENSRNOG00000030712	RT1-A2	Rt1 class ia, locus a2	66	91	0.45	37
ENSRNOG00000006818	ARL6IP5	Adp-ribosylation factor like gtpase 6 interacting protein 5	67	93	0.46	37
ENSRNOG00000013492	CAP1	Cyclase associated actin cytoskeleton regulatory protein 1	86	118	0.46	37
ENSRNOG00000018237	GSTP1	Glutathione s-transferase pi 1	237	323	0.45	37
ENSRNOG00000017895	ENO1	Enolase 1	545	748	0.46	37
ENSRNOG00000010331	CTSB	Cathepsin b	574	785	0.45	37
ENSRNOG00000056524	ABCD1	Atp binding cassette subfamily d member 1	3	4	0.45	36
ENSRNOG00000018577	NEIL1	Nei-like dna glycosylase 1	6	8	0.44	36
ENSRNOG00000017857	LOC108348250	Cullin 7	9	12	0.44	36
ENSRNOG00000059445	AIFM2	Apoptosis inducing factor, mitochondria associated 2	9	12	0.45	36
ENSRNOG00000009470	FLNB	Filamin b	12	17	0.44	36
ENSRNOG00000009514	MME	Membrane metallo-endopeptidase	12	17	0.44	36
ENSRNOG00000036666	CYBC1	Cytochrome b-245 chaperone 1	13	17	0.45	36
ENSRNOG00000016833	IDE	Insulin degrading enzyme	13	18	0.45	36
ENSRNOG00000003261	USP9X	Ubiquitin specific peptidase 9, x-linked	14	19	0.44	36
ENSRNOG00000006816	UBR5	Ubiquitin protein ligase e3 component n-recognin 5	15	20	0.44	36
ENSRNOG00000021117	RPS6KA4	Ribosomal protein s6 kinase a4	15	20	0.44	36
ENSRNOG00000010813	TSPAN14	Tetraspanin 14	16	22	0.44	36
ENSRNOG00000048951	LOC100364500	Rt1 class i, locus ce15	16	22	0.45	36
ENSRNOG00000001640	TOMM70	Translocase of outer mitochondrial membrane 70	18	25	0.45	36
ENSRNOG00000011652	SPPL2A	Signal peptide peptidase-like 2a	19	26	0.44	36
ENSRNOG00000018964	GSS	Glutathione synthetase	20	27	0.44	36
ENSRNOG00000015480	PRKCZ	Protein kinase c, zeta	21	28	0.45	36
ENSRNOG00000002251	SEC31A	Sec31 homolog a, copii coat complex component	25	33	0.44	36
ENSRNOG00000007570	DERA	Deoxyribose-phosphate aldolase	27	36	0.44	36
ENSRNOG00000039876	LOC681410	Hypothetical protein loc681410	55	75	0.44	36
ENSRNOG00000001285	ATP2A2	Atpase sarcoplasmic/endoplasmic reticulum ca2+ transporting 2	100	135	0.44	36
ENSRNOG00000012081	TXN1	Thioredoxin 1	138	188	0.44	36
ENSRNOG00000018630	LOC108351137	Glyceraldehyde-3-phosphate dehydrogenase	1552	2105	0.44	36
ENSRNOG00000016384	PIK3CB	Phosphatidylinositol-4,5-bisphosphate 3-kinase, catalytic subunit beta	3	4	0.44	35
ENSRNOG00000000903	ASL	Argininosuccinate lyase	7	9	0.43	35
ENSRNOG00000047628	KHSRP	Kh-type splicing regulatory protein	8	11	0.43	35
ENSRNOG00000010303	TRIM32	Tripartite motif-containing 32	11	15	0.43	35
ENSRNOG00000002940	ANKRD17	Ankyrin repeat domain 17	12	17	0.44	35
ENSRNOG00000034015	CAPN2	Calpain 2	20	27	0.43	35
ENSRNOG00000046874	SNX9	Sorting nexin 9	20	27	0.44	35
ENSRNOG00000016105	XRCC5	X-ray repair cross complementing 5	21	28	0.43	35
ENSRNOG00000012156	OSTF1	Osteoclast stimulating factor 1	26	35	0.43	35
ENSRNOG00000000826	FLOT1	Flotillin 1	42	57	0.44	35
ENSRNOG00000007330	CAPZB	Capping actin protein of muscle z-line subunit beta	71	96	0.43	35
ENSRNOG00000054172	CTNNB1	Catenin beta 1	105	141	0.43	35
ENSRNOG00000011732	PSMB7	Proteasome 20s subunit beta 7	140	188	0.43	35
ENSRNOG00000003147	SQSTM1	Sequestosome 1	146	198	0.44	35
ENSRNOG00000001201	CSTB	Cystatin b	172	231	0.43	35
ENSRNOG00000019908	LAMTOR2	Late endosomal/lysosomal adaptor, mapk and mtor activator 2	188	253	0.43	35
ENSRNOG00000003869	SOD3	Superoxide dismutase 3	465	628	0.43	35
ENSRNOG00000003278	MAP3K14	Mitogen-activated protein kinase kinase kinase 14	3	4	0.42	34
ENSRNOG00000009867	TGFB3	Transforming growth factor, beta 3	3	4	0.42	34
ENSRNOG00000025318	SCYL3	Scy1 like pseudokinase 3	3	4	0.42	34
ENSRNOG00000016813	TIA1	Tia1 cytotoxic granule-associated rna binding protein	4	5	0.42	34
ENSRNOG00000053306	WASHC1	Wash complex subunit 1	4	5	0.42	34
ENSRNOG00000047247	PTPRS	Protein tyrosine phosphatase, receptor type, s	5	6	0.42	34
ENSRNOG00000050183	RT1-CE1	Rt1 class i, locus1	5	6	0.42	34
ENSRNOG00000023400	DTX3L	Deltex e3 ubiquitin ligase 3l	5	7	0.43	34
ENSRNOG00000007496	MTMR4	Myotubularin related protein 4	7	9	0.42	34
ENSRNOG00000012227	STAMBP	Stam binding protein	7	9	0.42	34
ENSRNOG00000012799	PRKAA1	Protein kinase amp-activated catalytic subunit alpha 1	7	9	0.42	34
ENSRNOG00000028198	SH2B3	Sh2b adaptor protein 3	7	10	0.43	34
ENSRNOG00000009615	MTOR	Mechanistic target of rapamycin kinase	8	10	0.42	34
ENSRNOG00000001101	RNF216	Ring finger protein 216	8	11	0.42	34
ENSRNOG00000046202	METRNL	Meteorin-like, glial cell differentiation regulator	8	11	0.43	34
ENSRNOG00000014966	LOC690000	Similar to cg3740-pa	11	15	0.43	34
ENSRNOG00000003649	QSOX1	Quiescin sulfhydryl oxidase 1	12	16	0.42	34
ENSRNOG00000009824	IRF2	Interferon regulatory factor 2	12	16	0.42	34
ENSRNOG00000001222	UBE2G2	Ubiquitin-conjugating enzyme e2g 2	13	18	0.43	34
ENSRNOG00000007172	MAP4K3	Mitogen-activated protein kinase kinase kinase kinase 3	13	18	0.42	34
ENSRNOG00000014333	VCAM1	Vascular cell adhesion molecule 1	14	18	0.42	34
ENSRNOG00000052275	H2AZ2	H2a.z variant histone 2	18	24	0.42	34
ENSRNOG00000017536	CDC16	Cell division cycle 16	19	26	0.42	34
ENSRNOG00000048580	TRIP6	Thyroid hormone receptor interactor 6	20	27	0.43	34
ENSRNOG00000033101	MYO18A	Myosin xviiia	22	29	0.42	34
ENSRNOG00000017777	AHCY	Adenosylhomocysteinase	23	30	0.42	34
ENSRNOG00000007728	GSDMD	Gasdermin d	26	35	0.42	34
ENSRNOG00000016924	ACLY	Atp citrate lyase	33	44	0.42	34
ENSRNOG00000058646	ZFP36L1	Zinc finger protein 36, c3h type-like 1	38	51	0.43	34
ENSRNOG00000009568	HDAC1	Histone deacetylase 1	46	62	0.43	34
ENSRNOG00000060728	TUBA1A	Tubulin, alpha 1a	113	152	0.43	34
ENSRNOG00000003520	PRDX2	Peroxiredoxin 2	359	480	0.42	34
ENSRNOG00000021259	PRNP	Prion protein	393	528	0.43	34
ENSRNOG00000047931	TMSB4X	Thymosin beta 4, x-linked	759	1017	0.42	34
ENSRNOG00000000611	UBE2D1	Ubiquitin-conjugating enzyme e2d 1	3	4	0.42	33
ENSRNOG00000002412	MAPK7	Mitogen-activated protein kinase 7	3	4	0.42	33
ENSRNOG00000020205	AGRN	Agrin	5	6	0.41	33
ENSRNOG00000019549	AKAP12	A-kinase anchoring protein 12	6	8	0.42	33
ENSRNOG00000014574	ENTPD1	Ectonucleoside triphosphate diphosphohydrolase 1	7	9	0.41	33
ENSRNOG00000021013	STX3	Syntaxin 3	8	10	0.41	33
ENSRNOG00000009338	KRAS	Kras proto-oncogene, gtpase	8	11	0.42	33
ENSRNOG00000001642	TBC1D23	Tbc1 domain family, member 23	10	13	0.42	33
ENSRNOG00000012956	TGM2	Transglutaminase 2	10	13	0.41	33
ENSRNOG00000018659	CSF1	Colony stimulating factor 1	11	15	0.41	33
ENSRNOG00000060694	ADAM17	Adam metallopeptidase domain 17	12	16	0.41	33
ENSRNOG00000017220	TCIRG1	T-cell immune regulator 1, atpase h+ transporting v0 subunit a3	13	17	0.41	33
ENSRNOG00000020134	UPF1	Upf1, rna helicase and atpase	14	18	0.41	33
ENSRNOG00000009956	WNK1	Wnk lysine deficient protein kinase 1	14	19	0.41	33
ENSRNOG00000009658	RNF19A	Ring finger protein 19a, rbr e3 ubiquitin protein ligase	16	22	0.41	33
ENSRNOG00000004364	BABAM2	Brisc and brca1 a complex member 2	20	26	0.42	33
ENSRNOG00000013538	CAPZA1	Capping actin protein of muscle z-line subunit alpha 1	21	28	0.41	33
ENSRNOG00000007766	PQBP1	Polyglutamine binding protein 1	22	29	0.41	33
ENSRNOG00000016963	TRIP12	Thyroid hormone receptor interactor 12	24	32	0.41	33
ENSRNOG00000007649	DNM2	Dynamin 2	27	36	0.41	33
ENSRNOG00000000851	BAG6	Bag cochaperone 6	30	40	0.41	33
ENSRNOG00000007834	CAND1	Cullin-associated and neddylation-dissociated 1	35	47	0.42	33
ENSRNOG00000028783	WDR35	Wd repeat domain 35	40	53	0.41	33
ENSRNOG00000033498	CIB1	Calcium and integrin binding 1	60	80	0.41	33
ENSRNOG00000010984	ANXA11	Annexin a11	108	144	0.42	33
ENSRNOG00000034242	VCP	Valosin-containing protein	127	169	0.41	33
ENSRNOG00000020843	LOC100360087	Ferritin light chain 1	422	562	0.41	33
ENSRNOG00000018294	HSPA5	Heat shock protein family a (hsp70) member 5	467	623	0.42	33
ENSRNOG00000034066	HSPA8	Heat shock protein family a (hsp70) member 8	653	870	0.41	33
ENSRNOG00000023338	TSPAN2	Tetraspanin 2	3	4	0.4	32
ENSRNOG00000032398	RGD1562136	Macrophage immunometabolism regulator	3	4	0.4	32
ENSRNOG00000018467	MITD1	Microtubule interacting and trafficking domain containing 1	6	8	0.4	32
ENSRNOG00000001868	LOC100911248	Crk like proto-oncogene, adaptor protein	8	11	0.4	32
ENSRNOG00000009664	ANKRD42	Ankyrin repeat domain 42	8	11	0.4	32
ENSRNOG00000033560	POLR3C	Rna polymerase iii subunit c	8	11	0.4	32
ENSRNOG00000016744	CHD6	Chromodomain helicase dna binding protein 6	10	13	0.4	32
ENSRNOG00000020063	NFKBIB	Nfkb inhibitor beta	10	13	0.4	32
ENSRNOG00000005904	CDC27	Cell division cycle 27	11	14	0.4	32
ENSRNOG00000013634	MYD88	Myd88, innate immune signal transduction adaptor	11	14	0.4	32
ENSRNOG00000002541	PDS5A	Pds5 cohesin associated factor a	11	15	0.4	32
ENSRNOG00000005528	TBK1	Tank-binding kinase 1	13	17	0.4	32
ENSRNOG00000007515	KIF3A	Kinesin family member 3a	14	18	0.4	32
ENSRNOG00000015420	STXBP1	Syntaxin binding protein 1	14	18	0.4	32
ENSRNOG00000012953	ARSA	Arylsulfatase a	16	21	0.4	32
ENSRNOG00000019604	PLD2	Phospholipase d2	16	21	0.4	32
ENSRNOG00000014762	PPIE	Peptidylprolyl isomerase e	17	22	0.4	32
ENSRNOG00000024241	CDC23	Cell division cycle 23	17	22	0.4	32
ENSRNOG00000048242	TXLNA	Taxilin alpha	18	24	0.4	32
ENSRNOG00000013186	G3BP1	G3bp stress granule assembly factor 1	20	26	0.4	32
ENSRNOG00000006905	HECTD1	Hect domain e3 ubiquitin protein ligase 1	23	30	0.4	32
ENSRNOG00000017191	TRIM5	Tripartite motif-containing 5	26	34	0.4	32
ENSRNOG00000051344	PSME3	Proteasome activator subunit 3	26	35	0.4	32
ENSRNOG00000015144	IST1	Ist1 factor associated with escrt-iii	29	39	0.4	32
ENSRNOG00000013557	LANCL1	Lanc like 1	31	41	0.4	32
ENSRNOG00000017941	OPTN	Optineurin	37	48	0.41	32
ENSRNOG00000021264	PCNA	Proliferating cell nuclear antigen	40	53	0.4	32
ENSRNOG00000003206	ACTR3	Actin related protein 3	68	90	0.4	32
ENSRNOG00000001719	PSMD2	Proteasome 26s subunit ubiquitin receptor, non-atpase 2	90	119	0.4	32
ENSRNOG00000016137	RAD23B	Rad23 homolog b, nucleotide excision repair protein	99	131	0.4	32
ENSRNOG00000009389	RIPK2	Receptor-interacting serine-threonine kinase 2	3	4	0.39	31
ENSRNOG00000010789	DUSP7	Dual specificity phosphatase 7	4	5	0.39	31
ENSRNOG00000028975	HIST2H3C2	Histone h3.2-like	4	5	0.38	31
ENSRNOG00000053081	LOC102548682	Histone h4-like	4	5	0.38	31
ENSRNOG00000020526	MAU2	Mau2 sister chromatid cohesion factor	6	8	0.39	31
ENSRNOG00000014969	LZTS2	Leucine zipper tumor suppressor 2	9	12	0.39	31
ENSRNOG00000011550	KCNAB2	Potassium voltage-gated channel subfamily a regulatory beta subunit 2	10	13	0.39	31
ENSRNOG00000042389	BCL10	Bcl10, immune signaling adaptor	10	13	0.39	31
ENSRNOG00000055340	SKI	Ski proto-oncogene	11	15	0.39	31
ENSRNOG00000016063	VPS35L	Vps35 endosomal protein sorting factor like	12	16	0.39	31
ENSRNOG00000037814	CXCL17	C-x-c motif chemokine ligand 17	12	16	0.39	31
ENSRNOG00000002305	SLC15A2	Solute carrier family 15 member 2	13	17	0.39	31
ENSRNOG00000055917	TRIM27	Tripartite motif-containing 27	15	19	0.39	31
ENSRNOG00000007462	SEPTIN8	Septin 8	16	21	0.39	31
ENSRNOG00000015124	GPAM	Glycerol-3-phosphate acyltransferase, mitochondrial	16	21	0.39	31
ENSRNOG00000016396	FBXO11	F-box protein 11	17	22	0.39	31
ENSRNOG00000011384	AIMP1	Aminoacyl trna synthetase complex-interacting multifunctional protein 1	19	26	0.39	31
ENSRNOG00000005798	CAV3	Caveolin 3	20	26	0.39	31
ENSRNOG00000003131	TRAF7	Tnf receptor associated factor 7	21	28	0.39	31
ENSRNOG00000019295	RAB12	Rab12, member ras oncogene family	21	28	0.39	31
ENSRNOG00000018101	KLC3	Kinesin light chain 3	22	29	0.39	31
ENSRNOG00000057347	CEBPB	Ccaat/enhancer binding protein beta	24	31	0.39	31
ENSRNOG00000002735	DHX9	Dexh-box helicase 9	24	32	0.38	31
ENSRNOG00000005039	TFPI	Tissue factor pathway inhibitor	33	43	0.39	31
ENSRNOG00000010298	XBP1	X-box binding protein 1	36	47	0.39	31
ENSRNOG00000012536	SGMS1	Sphingomyelin synthase 1	40	53	0.39	31
ENSRNOG00000004726	MAPKAPK2	Mapk activated protein kinase 2	54	70	0.39	31
ENSRNOG00000030862	ATP6V1H	Atpase h+ transporting v1 subunit h	54	71	0.39	31
ENSRNOG00000021438	TUBA1C	Tubulin, alpha 1c	64	84	0.39	31
ENSRNOG00000003350	MOSPD2	Motile sperm domain containing 2	82	108	0.39	31
ENSRNOG00000050735	CD99	Cd99 molecule (xg blood group)	100	131	0.39	31
ENSRNOG00000011463	PSMB2	Proteasome 20s subunit beta 2	107	140	0.39	31
ENSRNOG00000016695	MMP2	Matrix metallopeptidase 2	118	155	0.39	31
ENSRNOG00000059900	BST2	Bone marrow stromal cell antigen 2	224	294	0.39	31
ENSRNOG00000018735	CD74	Cd74 molecule	243	318	0.38	31
ENSRNOG00000004060	CALM1	Calmodulin 1	341	447	0.39	31
ENSRNOG00000017418	RPS3	Ribosomal protein s3	408	534	0.39	31
ENSRNOG00000017967	ASB13	Ankyrin repeat and socs box-containing 13	3	4	0.38	30
ENSRNOG00000021644	SLC15A3	Solute carrier family 15 member 3	3	4	0.38	30
ENSRNOG00000009696	MDM4	Mdm4 regulator of p53	4	5	0.38	30
ENSRNOG00000015734	UBE3A	Ubiquitin protein ligase e3a	6	8	0.38	30
ENSRNOG00000013795	ASB7	Ankyrin repeat and socs box-containing 7	7	9	0.37	30
ENSRNOG00000020386	ASH1L	Ash1 like histone lysine methyltransferase	7	9	0.38	30
ENSRNOG00000014599	DHX36	Deah-box helicase 36	8	10	0.38	30
ENSRNOG00000005504	PKP4	Plakophilin 4	8	11	0.38	30
ENSRNOG00000014647	CBFB	Core-binding factor subunit beta	9	11	0.38	30
ENSRNOG00000019075	STAT5B	Signal transducer and activator of transcription 5b	9	12	0.38	30
ENSRNOG00000052247	MANBA	Mannosidase beta	9	12	0.38	30
ENSRNOG00000018999	CDC14B	Cell division cycle 14b	10	14	0.38	30
ENSRNOG00000042274	FBXO31	F-box protein 31	12	15	0.38	30
ENSRNOG00000012944	CASP9	Caspase 9	12	16	0.38	30
ENSRNOG00000002182	SEPTIN11	Septin 11	13	17	0.38	30
ENSRNOG00000043099	DDX21	Dexd-box helicase 21	15	19	0.38	30
ENSRNOG00000004382	AREL1	Apoptosis resistant e3 ubiquitin protein ligase 1	16	20	0.38	30
ENSRNOG00000026833	UBE4A	Ubiquitination factor e4a	17	23	0.38	30
ENSRNOG00000020456	NUCB2	Nucleobindin 2	19	25	0.38	30
ENSRNOG00000030888	RELA	Rela proto-oncogene, nf-kb subunit	20	27	0.38	30
ENSRNOG00000001149	PXN	Paxillin	23	30	0.38	30
ENSRNOG00000018668	GLG1	Golgi glycoprotein 1	23	30	0.38	30
ENSRNOG00000001979	RCAN1	Regulator of calcineurin 1	29	38	0.38	30
ENSRNOG00000011150	ARSB	Arylsulfatase b	31	41	0.38	30
ENSRNOG00000049937	PDXK	Pyridoxal kinase	34	44	0.38	30
ENSRNOG00000004276	ITGA3	Integrin subunit alpha 3	35	45	0.38	30
ENSRNOG00000011352	FURIN	Furin (paired basic amino acid cleaving enzyme)	37	47	0.38	30
ENSRNOG00000019456	KARS	Lysyl-trna synthetase 1	37	48	0.38	30
ENSRNOG00000027487	TRIM28	Tripartite motif-containing 28	42	55	0.38	30
ENSRNOG00000042189	RAB31	Rab31, member ras oncogene family	45	59	0.38	30
ENSRNOG00000012297	MARCHF8	Membrane associated ring-ch-type finger 8	51	66	0.38	30
ENSRNOG00000028087	SDHAF4	Succinate dehydrogenase complex assembly factor 4	111	144	0.37	30
ENSRNOG00000032401	H3F3C	H3 histone family member 3c	129	168	0.38	30
ENSRNOG00000010918	CEBPA	Ccaat/enhancer binding protein alpha	4	5	0.37	29
ENSRNOG00000003086	CENPV	Centromere protein v	4	6	0.37	29
ENSRNOG00000012175	NFATC2	Nuclear factor of activated t-cells 2	5	6	0.37	29
ENSRNOG00000052499	RAB27A	Rab27a, member ras oncogene family	5	6	0.37	29
ENSRNOG00000013397	FOXO1	Forkhead box o1	5	7	0.37	29
ENSRNOG00000000962	SLC15A4	Solute carrier family 15 member 4	8	10	0.36	29
ENSRNOG00000036686	ANAPC11	Anaphase promoting complex subunit 11	8	10	0.37	29
ENSRNOG00000054264	NFATC3	Nuclear factor of activated t-cells 3	9	12	0.37	29
ENSRNOG00000050864	CPNE1	Copine 1	10	12	0.36	29
ENSRNOG00000020881	FRMD8	Ferm domain containing 8	10	13	0.37	29
ENSRNOG00000037225	TYMS	Thymidylate synthetase	10	13	0.37	29
ENSRNOG00000008859	TANK	Traf family member-associated nfkb activator	12	15	0.36	29
ENSRNOG00000019977	PTPRF	Protein tyrosine phosphatase, receptor type, f	14	18	0.37	29
ENSRNOG00000032463	RAP1A	Rap1a, member of ras oncogene family	14	18	0.37	29
ENSRNOG00000001597	ATF2	Activating transcription factor 2	15	19	0.37	29
ENSRNOG00000006046	GDF7	Growth differentiation factor 7	15	19	0.36	29
ENSRNOG00000003139	SMC1A	Structural maintenance of chromosomes 1a	16	21	0.37	29
ENSRNOG00000005249	SNX6	Sorting nexin 6	24	31	0.37	29
ENSRNOG00000003840	SLIT2	Slit guidance ligand 2	30	39	0.37	29
ENSRNOG00000014462	FNTA	Farnesyltransferase, caax box, alpha	31	40	0.37	29
ENSRNOG00000001548	NFE2L2	Nfe2 like bzip transcription factor 2	33	42	0.37	29
ENSRNOG00000013409	GCLM	Glutamate cysteine ligase, modifier subunit	33	42	0.37	29
ENSRNOG00000058586	TYRO3	Tyro3 protein tyrosine kinase	34	43	0.36	29
ENSRNOG00000057823	UBC	Ubiquitin c	38	49	0.37	29
ENSRNOG00000060623	FAM3A	Fam3 metabolism regulating signaling molecule a	39	51	0.37	29
ENSRNOG00000013479	STARD7	Star-related lipid transfer domain containing 7	45	58	0.36	29
ENSRNOG00000010958	PRDX3	Peroxiredoxin 3	68	88	0.37	29
ENSRNOG00000018091	GDI2	Gdp dissociation inhibitor 2	82	105	0.37	29
ENSRNOG00000046799	PHB	Prohibitin	84	108	0.36	29
ENSRNOG00000004959	ACTR2	Actin related protein 2	98	126	0.37	29
ENSRNOG00000052730	PSMB3	Proteasome 20s subunit beta 3	136	174	0.36	29
ENSRNOG00000004992	RAB1A	Rab1a, member ras oncogene family	183	235	0.37	29
ENSRNOG00000050519	RHOA	Ras homolog family member a	195	250	0.36	29
ENSRNOG00000018991	GSN	Gelsolin	196	251	0.36	29
ENSRNOG00000015971	SLC12A2	Solute carrier family 12 member 2	200	257	0.36	29
ENSRNOG00000002896	PRDX6	Peroxiredoxin 6	234	301	0.36	29
ENSRNOG00000004426	RPS27A	Ribosomal protein s27a	685	886	0.37	29
ENSRNOG00000009439	EEF1A1	Eukaryotic translation elongation factor 1 alpha 1	2346	3026	0.37	29
ENSRNOG00000017879	GAB1	Grb2-associated binding protein 1	4	5	0.35	28
ENSRNOG00000024562	TGFBRAP1	Transforming growth factor, beta receptor associated protein 1	4	5	0.36	28
ENSRNOG00000006632	RPS6KA3	Ribosomal protein s6 kinase a3	4	6	0.36	28
ENSRNOG00000034040	LOC108348079	Ring finger protein 113a1	4	6	0.36	28
ENSRNOG00000002051	SYNJ1	Synaptojanin 1	5	6	0.36	28
ENSRNOG00000016313	CTNNBIP1	Catenin, beta-interacting protein 1	5	7	0.35	28
ENSRNOG00000042427	GSKIP	Gsk3b interacting protein	7	9	0.36	28
ENSRNOG00000020915	SETD2	Set domain containing 2, histone lysine methyltransferase	7	10	0.35	28
ENSRNOG00000019838	GMFG	Glia maturation factor, gamma	9	11	0.35	28
ENSRNOG00000047356	LOC100909750	Abl proto-oncogene 1, non-receptor tyrosine kinase	9	12	0.35	28
ENSRNOG00000010238	CHMP4C	Charged multivesicular body protein 4c	10	12	0.36	28
ENSRNOG00000049075	FABP5	Fatty acid binding protein 5	12	16	0.36	28
ENSRNOG00000019073	IKBKB	Inhibitor of nuclear factor kappa b kinase subunit beta	13	16	0.35	28
ENSRNOG00000023258	NFKB1	Nuclear factor kappa b subunit 1	14	17	0.36	28
ENSRNOG00000017195	CTR9	Ctr9 homolog, paf1/rna polymerase ii complex component	14	18	0.35	28
ENSRNOG00000000994	STXBP2	Syntaxin binding protein 2	16	21	0.36	28
ENSRNOG00000002185	PGM2	Phosphoglucomutase 2	18	23	0.36	28
ENSRNOG00000004540	CLEC3B	C-type lectin domain family 3, member b	18	24	0.35	28
ENSRNOG00000017512	ALDH3B1	Aldehyde dehydrogenase 3 family, member b1	19	24	0.36	28
ENSRNOG00000031266	SIAE	Sialic acid acetylesterase	20	25	0.35	28
ENSRNOG00000020393	RHOG	Ras homolog family member g	20	26	0.36	28
ENSRNOG00000004322	SH3KBP1	Sh3 domain-containing kinase-binding protein 1	21	27	0.36	28
ENSRNOG00000017029	SNX1	Sorting nexin 1	21	27	0.36	28
ENSRNOG00000009298	FBXO44	F-box protein 44	22	29	0.36	28
ENSRNOG00000049181	SH2B1	Sh2b adaptor protein 1	24	31	0.36	28
ENSRNOG00000015511	ATIC	5-aminoimidazole-4-carboxamide ribonucleotide formyltransferase/imp cyclohydrolase	28	36	0.36	28
ENSRNOG00000019875	MATR3	Matrin 3	38	48	0.35	28
ENSRNOG00000008786	AP1B1	Adaptor related protein complex 1 subunit beta 1	44	56	0.36	28
ENSRNOG00000003864	GIPC1	Gipc pdz domain containing family, member 1	48	61	0.36	28
ENSRNOG00000017956	GOLGA7	Golgin a7	48	62	0.36	28
ENSRNOG00000020678	IFI35	Interferon-induced protein 35	49	62	0.35	28
ENSRNOG00000027797	NIT2	Nitrilase family, member 2	55	71	0.36	28
ENSRNOG00000012576	SELENOS	Selenoprotein s	69	88	0.36	28
ENSRNOG00000011891	ATP6V1B2	Atpase h+ transporting v1 subunit b2	97	125	0.36	28
ENSRNOG00000013386	PSMB5	Proteasome 20s subunit beta 5	205	262	0.35	28
ENSRNOG00000011879	NFAT5	Nuclear factor of activated t-cells 5	5	6	0.35	27
ENSRNOG00000016434	PRKD2	Protein kinase d2	5	6	0.34	27
ENSRNOG00000019542	MGC108823	Similar to interferon-inducible gtpase	5	6	0.34	27
ENSRNOG00000012681	LGALS9	Galectin 9	5	7	0.35	27
ENSRNOG00000021817	IRAK2	Interleukin-1 receptor-associated kinase 2	6	7	0.35	27
ENSRNOG00000027869	SOX5	Sry-box transcription factor 5	6	7	0.34	27
ENSRNOG00000018906	GHDC	Gh3 domain containing	7	8	0.35	27
ENSRNOG00000055293	PTPRB	Protein tyrosine phosphatase, receptor type, b	7	9	0.35	27
ENSRNOG00000015796	MSH2	Muts homolog 2	8	10	0.35	27
ENSRNOG00000004888	SPRED2	Sprouty-related, evh1 domain containing 2	9	11	0.34	27
ENSRNOG00000052386	NLRX1	Nlr family member x1	9	12	0.34	27
ENSRNOG00000009783	CAMK2G	Calcium/calmodulin-dependent protein kinase ii gamma	11	14	0.34	27
ENSRNOG00000009605	TFE3	Transcription factor binding to ighm enhancer 3	12	15	0.34	27
ENSRNOG00000001295	S100B	S100 calcium binding protein b	13	16	0.34	27
ENSRNOG00000016326	CX3CL1	C-x3-c motif chemokine ligand 1	13	16	0.34	27
ENSRNOG00000013111	METTL3	Methyltransferase-like 3	14	17	0.34	27
ENSRNOG00000010915	ERMP1	Endoplasmic reticulum metallopeptidase 1	14	18	0.34	27
ENSRNOG00000002388	TRIM41	Tripartite motif-containing 41	17	22	0.35	27
ENSRNOG00000014779	PDCD4	Programmed cell death 4	18	24	0.35	27
ENSRNOG00000009754	NAMPT	Nicotinamide phosphoribosyltransferase	20	25	0.35	27
ENSRNOG00000021032	SPHK2	Sphingosine kinase 2	20	25	0.34	27
ENSRNOG00000001517	PDK1	Pyruvate dehydrogenase kinase 1	21	26	0.35	27
ENSRNOG00000011951	PLK2	Polo-like kinase 2	23	29	0.34	27
ENSRNOG00000032768	STXBP4	Syntaxin binding protein 4	26	33	0.35	27
ENSRNOG00000022218	IFI44	Interferon-induced protein 44	27	34	0.34	27
ENSRNOG00000000763	RT1-M3-1	Rt1 class ib, locus m3, gene 1	29	37	0.35	27
ENSRNOG00000006335	KLHL9	Kelch-like family member 9	34	43	0.34	27
ENSRNOG00000016379	JTB	Jumping translocation breakpoint	35	44	0.34	27
ENSRNOG00000015396	SPTAN1	Spectrin, alpha, non-erythrocytic 1	47	60	0.35	27
ENSRNOG00000057623	COPB1	Copi coat complex subunit beta 1	50	63	0.35	27
ENSRNOG00000010184	BRK1	Brick1 subunit of scar/wave actin nucleating complex	57	72	0.34	27
ENSRNOG00000046585	AABR07054370.1	Charged multivesicular body protein 4b	60	76	0.35	27
ENSRNOG00000012999	PHB2	Prohibitin 2	65	82	0.35	27
ENSRNOG00000050404	PMEPA1	Prostate transmembrane protein, androgen induced 1	90	115	0.35	27
ENSRNOG00000010947	MMP14	Matrix metallopeptidase 14	92	117	0.35	27
ENSRNOG00000002838	PDZD11	Pdz domain containing 11	104	131	0.34	27
ENSRNOG00000020433	ACTN4	Actinin alpha 4	106	135	0.35	27
ENSRNOG00000058898	NEDD4	Nedd4 e3 ubiquitin protein ligase	129	164	0.35	27
ENSRNOG00000002831	WFIKKN2	Wap, follistatin/kazal, immunoglobulin, kunitz and netrin domain containing 2	138	176	0.34	27
ENSRNOG00000018570	C1QTNF3	C1q and tnf related 3	152	192	0.34	27
ENSRNOG00000001068	RAC1	Rac family small gtpase 1	245	311	0.35	27
ENSRNOG00000007548	POLR3F	Rna polymerase iii subunit f	4	5	0.33	26
ENSRNOG00000012806	RBBP6	Rb binding protein 6, ubiquitin ligase	4	6	0.33	26
ENSRNOG00000010711	DICER1	Dicer 1 ribonuclease iii	5	6	0.33	26
ENSRNOG00000010488	ZMIZ1	Zinc finger, miz-type containing 1	6	8	0.33	26
ENSRNOG00000012718	ZFP451	Zinc finger protein 451	6	8	0.34	26
ENSRNOG00000018126	ABCA1	Atp binding cassette subfamily a member 1	6	8	0.34	26
ENSRNOG00000018118	ATAD3A	Atpase family, aaa domain containing 3a	7	9	0.33	26
ENSRNOG00000007596	RFFL	Ring finger and fyve-like domain containing e3 ubiquitin protein ligase	8	10	0.33	26
ENSRNOG00000018296	ANAPC10	Anaphase promoting complex subunit 10	8	10	0.34	26
ENSRNOG00000061424	MAP3K3	Mitogen activated protein kinase kinase kinase 3	8	10	0.34	26
ENSRNOG00000008421	KLHL5	Kelch-like family member 5	8	11	0.33	26
ENSRNOG00000055597	HDAC7	Histone deacetylase 7	9	11	0.34	26
ENSRNOG00000027183	ZFYVE9	Zinc finger fyve-type containing 9	9	12	0.33	26
ENSRNOG00000031174	ARNT	Aryl hydrocarbon receptor nuclear translocator	10	13	0.33	26
ENSRNOG00000010892	YTHDF2	Yth n(6)-methyladenosine rna binding protein 2	12	15	0.34	26
ENSRNOG00000017146	NFATC1	Nuclear factor of activated t-cells 1	14	17	0.33	26
ENSRNOG00000027405	CCP110	Centriolar coiled-coil protein 110	14	18	0.34	26
ENSRNOG00000031325	ABI1	Abl-interactor 1	14	18	0.34	26
ENSRNOG00000005724	LOC100910771	Mitogen activated protein kinase kinase kinase 7	16	20	0.33	26
ENSRNOG00000019063	FBXO38	F-box protein 38	16	20	0.33	26
ENSRNOG00000050646	FEM1A	Fem-1 homolog a	18	22	0.33	26
ENSRNOG00000013777	RNF166	Ring finger protein 166	19	24	0.33	26
ENSRNOG00000001500	RAB4B	Rab4b, member ras oncogene family	20	25	0.33	26
ENSRNOG00000010951	CMTM6	Cklf-like marvel transmembrane domain containing 6	22	27	0.33	26
ENSRNOG00000024239	FAM89B	Family with sequence similarity 89, member b	22	28	0.34	26
ENSRNOG00000004339	YY1	Yy1 transcription factor	25	31	0.33	26
ENSRNOG00000011541	CYGB	Cytoglobin	25	32	0.34	26
ENSRNOG00000002021	SON	Son dna and rna binding protein	29	37	0.33	26
ENSRNOG00000061129	PSMD14	Proteasome 26s subunit, non-atpase 14	38	48	0.34	26
ENSRNOG00000004414	F11R	F11 receptor	39	48	0.33	26
ENSRNOG00000008981	PDCD6IP	Programmed cell death 6 interacting protein	40	50	0.34	26
ENSRNOG00000030124	PTPN11	Protein tyrosine phosphatase, non-receptor type 11	42	53	0.34	26
ENSRNOG00000017612	VPS35	Vps35 retromer complex component	46	59	0.33	26
ENSRNOG00000004420	RAD21	Rad21 cohesin complex component	50	63	0.34	26
ENSRNOG00000017730	PSMD1	Proteasome 26s subunit, non-atpase 1	51	65	0.34	26
ENSRNOG00000005841	ERP44	Endoplasmic reticulum protein 44	52	65	0.33	26
ENSRNOG00000008193	CR1L	Complement c3b/c4b receptor 1 like	58	73	0.34	26
ENSRNOG00000001376	METTL7A	Methyltransferase like 7a	59	74	0.33	26
ENSRNOG00000001592	CCT8	Chaperonin containing tcp1 subunit 8	63	79	0.34	26
ENSRNOG00000005355	NCSTN	Nicastrin	64	80	0.34	26
ENSRNOG00000012630	RHOC	Ras homolog family member c	69	87	0.33	26
ENSRNOG00000049281	GBA	Glucosylceramidase beta	71	90	0.34	26
ENSRNOG00000014399	AAMP	Angio-associated, migratory cell protein	77	97	0.33	26
ENSRNOG00000016452	CREB3	Camp responsive element binding protein 3	79	99	0.33	26
ENSRNOG00000016967	HFE	Homeostatic iron regulator	108	135	0.33	26
ENSRNOG00000025580	LOC100912618	Ubiquitin conjugating enzyme e2 v1	111	139	0.33	26
ENSRNOG00000049920	PSMA2	Proteasome 20s subunit alpha 2	162	204	0.33	26
ENSRNOG00000021317	CCT2	Chaperonin containing tcp1 subunit 2	171	216	0.33	26
ENSRNOG00000017235	ATP6V0D1	Atpase h+ transporting v0 subunit d1	176	222	0.33	26
ENSRNOG00000023150	GPI	Glucose-6-phosphate isomerase	198	249	0.33	26
ENSRNOG00000007089	LGMN	Legumain	254	321	0.34	26
ENSRNOG00000003310	TMEM63A	Transmembrane protein 63a	5	6	0.33	25
ENSRNOG00000018070	RNF182	Ring finger protein 182	5	6	0.33	25
ENSRNOG00000018483	SMAD1	Smad family member 1	5	7	0.32	25
ENSRNOG00000023972	COL4A2	Collagen type iv alpha 2 chain	7	9	0.32	25
ENSRNOG00000004212	FBXW9	F-box and wd repeat domain containing 9	8	10	0.32	25
ENSRNOG00000017382	SNX33	Sorting nexin 33	8	10	0.32	25
ENSRNOG00000023202	USP15	Ubiquitin specific peptidase 15	10	12	0.32	25
ENSRNOG00000058908	HMGB1	High mobility group box 1	10	13	0.33	25
ENSRNOG00000000913	GUSB	Glucuronidase, beta	12	15	0.32	25
ENSRNOG00000017604	RIPOR1	Rho family interacting cell polarization regulator 1	12	15	0.32	25
ENSRNOG00000033215	RT1-DB1	Rt1 class ii, locus db1	12	15	0.33	25
ENSRNOG00000008145	TRAF3	Tnf receptor-associated factor 3	13	16	0.32	25
ENSRNOG00000001339	PSMD9	Proteasome 26s subunit, non-atpase 9	14	18	0.33	25
ENSRNOG00000021497	AKT3	Akt serine/threonine kinase 3	14	18	0.33	25
ENSRNOG00000001351	TRAFD1	Traf type zinc finger domain containing 1	15	19	0.32	25
ENSRNOG00000014287	STK11	Serine/threonine kinase 11	19	24	0.33	25
ENSRNOG00000000467	RING1	Ring finger protein 1	22	28	0.32	25
ENSRNOG00000020853	SCAP	Srebf chaperone	22	28	0.32	25
ENSRNOG00000020590	ADAM15	Adam metallopeptidase domain 15	23	29	0.32	25
ENSRNOG00000017493	PIAS2	Protein inhibitor of activated stat, 2	29	36	0.32	25
ENSRNOG00000028674	FBXW5	F-box and wd repeat domain containing 5	32	40	0.32	25
ENSRNOG00000007434	UBE2J1	Ubiquitin-conjugating enzyme e2, j1	32	41	0.33	25
ENSRNOG00000029572	APEH	Acylaminoacyl-peptide hydrolase	32	41	0.32	25
ENSRNOG00000003267	PYCR2	Pyrroline-5-carboxylate reductase 2	33	41	0.32	25
ENSRNOG00000003849	STX8	Syntaxin 8	38	48	0.33	25
ENSRNOG00000009042	SEC24C	Sec24 homolog c, copii coat complex component	38	48	0.32	25
ENSRNOG00000000098	RNF115	Ring finger protein 115	40	50	0.32	25
ENSRNOG00000012054	ZMPSTE24	Zinc metallopeptidase ste24	41	51	0.32	25
ENSRNOG00000003234	MGRN1	Mahogunin ring finger 1	48	60	0.32	25
ENSRNOG00000002755	PAFAH1B1	Platelet-activating factor acetylhydrolase 1b, regulatory subunit 1	52	65	0.32	25
ENSRNOG00000020129	CDH3	Cadherin 3	55	69	0.32	25
ENSRNOG00000012594	SUGT1	Sgt1 homolog, mis12 kinetochore complex assembly cochaperone	62	77	0.32	25
ENSRNOG00000003689	NONO	Non-pou domain containing, octamer-binding	67	84	0.33	25
ENSRNOG00000025481	DCTN2	Dynactin subunit 2	71	88	0.32	25
ENSRNOG00000016383	COMMD3	Comm domain containing 3	73	91	0.33	25
ENSRNOG00000008218	ATP6V0E2	Atpase, h+ transporting v0 subunit e2	82	102	0.32	25
ENSRNOG00000005157	RBBP7	Rb binding protein 7, chromatin remodeling factor	85	106	0.33	25
ENSRNOG00000020474	PIN1	Peptidylprolyl cis/trans isomerase, nima-interacting 1	127	159	0.32	25
ENSRNOG00000014624	SELENOK	Selenoprotein k	138	173	0.33	25
ENSRNOG00000019525	HSPA9	Heat shock protein family a (hsp70) member 9	179	223	0.32	25
ENSRNOG00000001344	ALDH2	Aldehyde dehydrogenase 2 family member	203	254	0.32	25
ENSRNOG00000002721	NDUFB4	Nadh:ubiquinone oxidoreductase subunit b4	739	921	0.32	25
ENSRNOG00000027864	PPIA	Peptidylprolyl isomerase a	2071	2581	0.32	25
ENSRNOG00000010922	PPP2R1B	Protein phosphatase 2 scaffold subunit a beta	6	7	0.31	24
ENSRNOG00000060750	RNF111	Ring finger protein 111	6	7	0.31	24
ENSRNOG00000004158	HDAC9	Histone deacetylase 9	6	8	0.31	24
ENSRNOG00000005606	MED1	Mediator complex subunit 1	7	8	0.31	24
ENSRNOG00000013324	CDH5	Cadherin 5	7	8	0.31	24
ENSRNOG00000016029	RB1	Rb transcriptional corepressor 1	7	9	0.31	24
ENSRNOG00000001699	SETD4	Set domain containing 4	8	9	0.31	24
ENSRNOG00000002373	AKAP1	A-kinase anchoring protein 1	8	10	0.31	24
ENSRNOG00000013718	HERC2	Hect and rld domain containing e3 ubiquitin protein ligase 2	9	11	0.31	24
ENSRNOG00000002394	TPR	Translocated promoter region, nuclear basket protein	10	12	0.31	24
ENSRNOG00000004026	ATP2B1	Atpase plasma membrane ca2+ transporting 1	11	13	0.31	24
ENSRNOG00000027088	UBE2K	Ubiquitin-conjugating enzyme e2k	11	13	0.31	24
ENSRNOG00000049994	IFI44L	Interferon-induced protein 44-like	12	15	0.32	24
ENSRNOG00000012472	PYROXD1	Pyridine nucleotide-disulphide oxidoreductase domain 1	13	16	0.31	24
ENSRNOG00000025295	MAVS	Mitochondrial antiviral signaling protein	13	16	0.31	24
ENSRNOG00000047137	ERBIN	Erbb2 interacting protein	13	16	0.31	24
ENSRNOG00000017602	IL34	Interleukin 34	15	19	0.31	24
ENSRNOG00000006894	TOR1A	Torsin family 1, member a	16	20	0.31	24
ENSRNOG00000032930	TRIM26	Tripartite motif-containing 26	16	20	0.31	24
ENSRNOG00000014135	RAB11FIP4	Rab11 family interacting protein 4	18	22	0.31	24
ENSRNOG00000020299	KLC2	Kinesin light chain 2	19	23	0.31	24
ENSRNOG00000013180	ERCC3	Ercc excision repair 3, tfiih core complex helicase subunit	20	25	0.31	24
ENSRNOG00000011027	UBA5	Ubiquitin-like modifier activating enzyme 5	21	26	0.31	24
ENSRNOG00000020684	VAT1	Vesicle amine transport 1	21	26	0.31	24
ENSRNOG00000003873	CPD	Carboxypeptidase d	22	28	0.32	24
ENSRNOG00000036814	ATP6V0A1	Atpase h+ transporting v0 subunit a1	25	31	0.31	24
ENSRNOG00000007203	PSMC6	Proteasome 26s subunit, atpase 6	29	36	0.32	24
ENSRNOG00000007851	PSMA3L	Proteasome 20s subunit alpha 3	30	37	0.31	24
ENSRNOG00000015080	WDFY1	Wd repeat and fyve domain containing 1	30	37	0.31	24
ENSRNOG00000012269	LPCAT3	Lysophosphatidylcholine acyltransferase 3	34	43	0.31	24
ENSRNOG00000017852	NARS1	Asparaginyl-trna synthetase 1	40	49	0.31	24
ENSRNOG00000016789	ACTR1B	Actin related protein 1b	41	50	0.31	24
ENSRNOG00000015528	PJA2	Praja ring finger ubiquitin ligase 2	51	64	0.31	24
ENSRNOG00000013254	DCTN6	Dynactin subunit 6	52	65	0.32	24
ENSRNOG00000037580	PSMD8	Proteasome 26s subunit, non-atpase 8	64	79	0.31	24
ENSRNOG00000015551	FUCA2	Alpha-l-fucosidase 2	64	80	0.31	24
ENSRNOG00000010945	YWHAB	Tyrosine 3-monooxygenase/tryptophan 5-monooxygenase activation protein, beta	67	84	0.32	24
ENSRNOG00000007504	ACTR10	Actin related protein 10	70	87	0.31	24
ENSRNOG00000008393	TAX1BP1	Tax1 binding protein 1	73	90	0.31	24
ENSRNOG00000016257	COTL1	Coactosin-like f-actin binding protein 1	79	98	0.31	24
ENSRNOG00000009592	CYB5R3	Cytochrome b5 reductase 3	82	102	0.31	24
ENSRNOG00000000847	CSNK2B	Casein kinase 2 beta	95	117	0.31	24
ENSRNOG00000011282	PPP2R1A	Protein phosphatase 2 scaffold subunit a alpha	105	130	0.31	24
ENSRNOG00000015865	AP2S1	Adaptor related protein complex 2 subunit sigma 1	123	153	0.31	24
ENSRNOG00000020979	PSMB4	Proteasome 20s subunit beta 4	135	167	0.31	24
ENSRNOG00000013741	UBE2D3	Ubiquitin-conjugating enzyme e2d 3	157	195	0.32	24
ENSRNOG00000018289	PARK7	Parkinsonism associated deglycase	355	440	0.31	24
ENSRNOG00000039859	DNMT1	Dna methyltransferase 1	4	5	0.3	23
ENSRNOG00000019965	TGFB1I1	Transforming growth factor beta 1 induced transcript 1	5	6	0.3	23
ENSRNOG00000059968	JAK2	Janus kinase 2	5	6	0.3	23
ENSRNOG00000018363	HECTD3	Hect domain e3 ubiquitin protein ligase 3	5	7	0.3	23
ENSRNOG00000012473	CFLAR	Casp8 and fadd-like apoptosis regulator	6	7	0.3	23
ENSRNOG00000000895	RABGEF1	Rab guanine nucleotide exchange factor 1	7	8	0.3	23
ENSRNOG00000015191	PHC1	Polyhomeotic homolog 1	7	9	0.3	23
ENSRNOG00000049121	BYSL	Bystin-like	8	10	0.3	23
ENSRNOG00000017840	PIK3C3	Phosphatidylinositol 3-kinase, catalytic subunit type 3	10	12	0.3	23
ENSRNOG00000021025	PPP2R5B	Protein phosphatase 2, regulatory subunit b', beta	10	12	0.3	23
ENSRNOG00000000785	TRIM39	Tripartite motif-containing 39	10	13	0.3	23
ENSRNOG00000006559	AKAP8	A-kinase anchoring protein 8	11	13	0.3	23
ENSRNOG00000016346	PRKCD	Protein kinase c, delta	11	13	0.3	23
ENSRNOG00000015206	ALAD	Aminolevulinate dehydratase	14	17	0.3	23
ENSRNOG00000032152	RAB11FIP3	Rab11 family interacting protein 3	14	17	0.3	23
ENSRNOG00000007753	PLAA	Phospholipase a2, activating protein	15	19	0.3	23
ENSRNOG00000017579	MYLIP	Myosin regulatory light chain interacting protein	16	20	0.3	23
ENSRNOG00000010538	COMMD7	Comm domain containing 7	23	28	0.3	23
ENSRNOG00000018687	FBXW2	F-box and wd repeat domain containing 2	23	28	0.3	23
ENSRNOG00000004610	LUM	Lumican	24	29	0.3	23
ENSRNOG00000005258	MYEF2	Myelin expression factor 2	26	32	0.3	23
ENSRNOG00000009640	PSMF1	Proteasome inhibitor subunit 1	34	42	0.3	23
ENSRNOG00000005310	CUL1	Cullin 1	39	48	0.3	23
ENSRNOG00000021175	OTUB1	Otu deubiquitinase, ubiquitin aldehyde binding 1	41	51	0.3	23
ENSRNOG00000027408	PPID	Peptidylprolyl isomerase d	43	53	0.3	23
ENSRNOG00000046891	HK1	Hexokinase 1	45	55	0.29	23
ENSRNOG00000010176	MAP2K1	Mitogen activated protein kinase kinase 1	46	57	0.3	23
ENSRNOG00000021492	RBBP4	Rb binding protein 4, chromatin remodeling factor	49	60	0.3	23
ENSRNOG00000025791	DYNC1LI2	Dynein, cytoplasmic 1 light intermediate chain 2	51	63	0.3	23
ENSRNOG00000019164	UBA1	Ubiquitin-like modifier activating enzyme 1	56	69	0.29	23
ENSRNOG00000017297	CAB39	Calcium binding protein 39	57	71	0.3	23
ENSRNOG00000018186	LAMTOR5	Late endosomal/lysosomal adaptor, mapk and mtor activator 5	65	80	0.3	23
ENSRNOG00000010038	PSMC5	Proteasome 26s subunit, atpase 5	71	87	0.3	23
ENSRNOG00000001316	ANAPC5	Anaphase-promoting complex subunit 5	87	106	0.3	23
ENSRNOG00000018568	RAB5C	Rab5c, member ras oncogene family	108	133	0.29	23
ENSRNOG00000009112	PON2	Paraoxonase 2	125	154	0.3	23
ENSRNOG00000017446	NDUFS8	Nadh:ubiquinone oxidoreductase core subunit s8	192	237	0.3	23
ENSRNOG00000009683	SDCBP	Syndecan binding protein	215	265	0.3	23
ENSRNOG00000000164	LAMP2	Lysosomal-associated membrane protein 2	220	270	0.3	23
ENSRNOG00000020266	EEF2	Eukaryotic translation elongation factor 2	368	455	0.3	23
ENSRNOG00000014852	FBXO30	F-box protein 30	5	6	0.29	22
ENSRNOG00000004563	SEC24A	Sec24 homolog a, copii coat complex component	7	8	0.29	22
ENSRNOG00000008048	PLSCR1	Phospholipid scramblase 1	8	9	0.29	22
ENSRNOG00000015292	CUL2	Cullin 2	9	10	0.28	22
ENSRNOG00000052564	GPX3	Glutathione peroxidase 3	10	12	0.28	22
ENSRNOG00000005191	TRIM44	Tripartite motif-containing 44	11	13	0.29	22
ENSRNOG00000006392	XRCC6	X-ray repair cross complementing 6	11	13	0.29	22
ENSRNOG00000001047	MAP2K7	Mitogen activated protein kinase kinase 7	12	15	0.28	22
ENSRNOG00000049507	SEPTIN10	Septin 10	13	16	0.29	22
ENSRNOG00000007831	UFL1	Ufm1-specific ligase 1	14	17	0.28	22
ENSRNOG00000023376	RIOK3	Rio kinase 3	18	22	0.29	22
ENSRNOG00000009887	ARIH1	Ariadne rbr e3 ubiquitin protein ligase 1	20	24	0.29	22
ENSRNOG00000009282	NUB1	Negative regulator of ubiquitin-like proteins 1	26	32	0.29	22
ENSRNOG00000020723	PTEN	Phosphatase and tensin homolog	26	32	0.28	22
ENSRNOG00000020383	DAPK3	Death-associated protein kinase 3	28	35	0.28	22
ENSRNOG00000000780	PPP1R11	Protein phosphatase 1, regulatory (inhibitor) subunit 11	30	36	0.29	22
ENSRNOG00000010099	ASB8	Ankyrin repeat and socs box-containing 8	31	37	0.29	22
ENSRNOG00000009275	KPNB1	Karyopherin subunit beta 1	33	40	0.29	22
ENSRNOG00000050181	LOC100911881	Chitinase domain containing 1	45	54	0.29	22
ENSRNOG00000026742	YPEL5	Yippee-like 5	46	57	0.29	22
ENSRNOG00000052343	EIF4E	Eukaryotic translation initiation factor 4e	52	63	0.29	22
ENSRNOG00000011302	RAB11A	Rab11a, member ras oncogene family	58	71	0.29	22
ENSRNOG00000005389	PPP2CA	Protein phosphatase 2 catalytic subunit alpha	71	87	0.28	22
ENSRNOG00000014109	PSMD13	Proteasome 26s subunit, non-atpase 13	77	94	0.29	22
ENSRNOG00000001738	EIF4G1	Eukaryotic translation initiation factor 4 gamma, 1	81	99	0.29	22
ENSRNOG00000015078	IFITM3	Interferon induced transmembrane protein 3	88	107	0.29	22
ENSRNOG00000008459	ANAPC13	Anaphase promoting complex subunit 13	105	128	0.29	22
ENSRNOG00000014765	VAPA	Vamp associated protein a	106	129	0.29	22
ENSRNOG00000037627	TRAPPC1	Trafficking protein particle complex subunit 1	113	137	0.28	22
ENSRNOG00000016478	EIF5A	Eukaryotic translation initiation factor 5a	256	311	0.29	22
ENSRNOG00000060229	ARF1	Adp-ribosylation factor 1	290	354	0.29	22
ENSRNOG00000018958	MT3	Metallothionein 3	304	372	0.29	22
ENSRNOG00000018566	CTSL	Cathepsin l	314	382	0.28	22
ENSRNOG00000003220	H3F3B	H3.3 histone a	378	462	0.29	22
ENSRNOG00000015018	PDIA3	Protein disulfide isomerase family a, member 3	523	641	0.29	22
ENSRNOG00000001136	PEBP1	Phosphatidylethanolamine binding protein 1	577	705	0.29	22
ENSRNOG00000018233	GAS6	Growth arrest specific 6	923	1124	0.29	22
ENSRNOG00000000327	HACE1	Hect domain and ankyrin repeat containing, e3 ubiquitin protein ligase 1	6	7	0.27	21
ENSRNOG00000009506	MRE11	Mre11 homolog, double strand break repair nuclease	6	7	0.27	21
ENSRNOG00000007018	MAPKBP1	Mitogen activated protein kinase binding protein 1	6	8	0.27	21
ENSRNOG00000023541	AHCTF1	At hook containing transcription factor 1	8	9	0.28	21
ENSRNOG00000013328	RBPMS	Rna binding protein, mrna processing factor	8	10	0.27	21
ENSRNOG00000015121	N4BP1	Nedd4 binding protein 1	8	10	0.28	21
ENSRNOG00000056954	INPP5K	Inositol polyphosphate-5-phosphatase k	8	10	0.28	21
ENSRNOG00000022455	CPTP	Ceramide-1-phosphate transfer protein	10	12	0.28	21
ENSRNOG00000025023	STAT6	Signal transducer and activator of transcription 6	10	12	0.27	21
ENSRNOG00000026171	BBS4	Bardet-biedl syndrome 4	13	16	0.28	21
ENSRNOG00000028504	SOCS5	Suppressor of cytokine signaling 5	14	17	0.28	21
ENSRNOG00000007486	ATG7	Autophagy related 7	14	18	0.27	21
ENSRNOG00000002833	GSK3B	Glycogen synthase kinase 3 beta	15	18	0.28	21
ENSRNOG00000010434	DYNC1LI1	Dynein cytoplasmic 1 light intermediate chain 1	15	19	0.27	21
ENSRNOG00000002454	RNF2	Ring finger protein 2	16	20	0.28	21
ENSRNOG00000061088	ATF1	Activating transcription factor 1	16	20	0.28	21
ENSRNOG00000061246	FAM49B	Cyfip related rac1 interactor b	17	20	0.27	21
ENSRNOG00000000157	ATG12	Autophagy related 12	19	23	0.27	21
ENSRNOG00000007916	PTK2	Protein tyrosine kinase 2	22	26	0.27	21
ENSRNOG00000021155	CTSK	Cathepsin k	22	27	0.28	21
ENSRNOG00000008288	AKIRIN2	Akirin 2	25	31	0.27	21
ENSRNOG00000010370	TNIP1	Tnfaip3 interacting protein 1	25	31	0.28	21
ENSRNOG00000054257	ADAM10	Adam metallopeptidase domain 10	26	31	0.27	21
ENSRNOG00000032840	SUMO4	Small ubiquitin-like modifier 4	27	33	0.28	21
ENSRNOG00000060821	RNF114	Ring finger protein 114	28	33	0.28	21
ENSRNOG00000054782	PPP3CB	Protein phosphatase 3 catalytic subunit beta	28	34	0.27	21
ENSRNOG00000017466	KIF5B	Kinesin family member 5b	29	35	0.28	21
ENSRNOG00000061543	AP2B1	Adaptor related protein complex 2 subunit beta 1	30	36	0.28	21
ENSRNOG00000003990	GRB2	Growth factor receptor bound protein 2	33	40	0.27	21
ENSRNOG00000019618	HDAC3	Histone deacetylase 3	39	47	0.28	21
ENSRNOG00000037638	TIMM50	Translocase of inner mitochondrial membrane 50	42	51	0.28	21
ENSRNOG00000009252	POLDIP2	Dna polymerase delta interacting protein 2	50	60	0.28	21
ENSRNOG00000023910	MAN2B1	Mannosidase, alpha, class 2b, member 1	55	67	0.28	21
ENSRNOG00000019725	ACTR1A	Actin related protein 1a	56	67	0.28	21
ENSRNOG00000006868	UBE2Z	Ubiquitin-conjugating enzyme e2z	65	80	0.28	21
ENSRNOG00000015858	HYAL1	Hyaluronidase 1	68	82	0.27	21
ENSRNOG00000005434	SPTBN1	Spectrin, beta, non-erythrocytic 1	70	85	0.28	21
ENSRNOG00000033426	CDC37	Cell division cycle 37, hsp90 cochaperone	75	90	0.27	21
ENSRNOG00000023546	HSPB1	Heat shock protein family b (small) member 1	105	126	0.27	21
ENSRNOG00000021164	STIP1	Stress-induced phosphoprotein 1	105	127	0.27	21
ENSRNOG00000016930	UBE2S	Ubiquitin-conjugating enzyme e2s	109	132	0.27	21
ENSRNOG00000015079	DDOST	Dolichyl-diphosphooligosaccharide--protein glycosyltransferase non-catalytic subunit	146	176	0.27	21
ENSRNOG00000019551	PSMB6	Proteasome 20s subunit beta 6	163	197	0.28	21
ENSRNOG00000062298	RPL13A	Ribosomal protein l13a	783	946	0.27	21
ENSRNOG00000006770	BRD4	Bromodomain containing 4	9	11	0.27	20
ENSRNOG00000042686	TRIM34	Tripartite motif-containing 34	10	12	0.26	20
ENSRNOG00000002879	PSEN2	Presenilin 2	12	15	0.27	20
ENSRNOG00000002278	TEC	Tec protein tyrosine kinase	16	19	0.27	20
ENSRNOG00000018985	GRK2	G protein-coupled receptor kinase 2	17	21	0.27	20
ENSRNOG00000007781	STAU1	Staufen double-stranded rna binding protein 1	19	23	0.26	20
ENSRNOG00000033316	FOXO4	Forkhead box o4	19	23	0.27	20
ENSRNOG00000019298	DCTN4	Dynactin subunit 4	21	25	0.27	20
ENSRNOG00000013461	RALBP1	Rala binding protein 1	22	27	0.27	20
ENSRNOG00000055226	DAB2IP	Dab2 interacting protein	28	34	0.27	20
ENSRNOG00000006221	UBA3	Ubiquitin-like modifier activating enzyme 3	30	37	0.27	20
ENSRNOG00000060869	IRAK1	Interleukin-1 receptor-associated kinase 1	40	49	0.27	20
ENSRNOG00000056207	CAPZA2	Capping actin protein of muscle z-line subunit alpha 2	67	81	0.27	20
ENSRNOG00000059593	CETN2	Centrin 2	88	105	0.26	20
ENSRNOG00000050585	PGAM1	Phosphoglycerate mutase 1	351	422	0.27	20
ENSRNOG00000019834	HSP90AB1	Heat shock protein 90 alpha family class b member 1	611	735	0.27	20
ENSRNOG00000001414	SERPINE1	Serpin family e member 1	9	4	-1.04	-51
ENSRNOG00000014350	CCN1	Cellular communication network factor 1	49	13	-1.92	-74
ENSRNOG00000019422	EGR1	Early growth response 1	23	6	-1.88	-73
ENSRNOG00000061185	LOC102548682	Histone h4-like	4	1	-1.72	-70
ENSRNOG00000008015	FOS	Fos proto-oncogene, ap-1 transcription factor subunit	24	9	-1.49	-64
ENSRNOG00000010805	FABP4	Fatty acid binding protein 4	3	1	-1.49	-64
ENSRNOG00000059382	LOC684797	Similar to histone h2b 291b	2	1	-1.15	-55
ENSRNOG00000045753	HIST2H2BE	Histone cluster 2 h2b family member e	9	4	-1.09	-53
ENSRNOG00000027030	ADM	Adrenomedullin	4	2	-1	-50
ENSRNOG00000029543	CISH	Cytokine inducible sh2-containing protein	32	17	-0.9	-46
ENSRNOG00000028015	PF4	Platelet factor 4	7	4	-0.84	-44
ENSRNOG00000005223	HNMT	Histamine n-methyltransferase	3	2	-0.65	-36
ENSRNOG00000050827	NEWGENE_1310561	Programmed cell death 5	55	36	-0.62	-35
ENSRNOG00000005286	COCH	Cochlin	29	19	-0.6	-34
ENSRNOG00000007387	PER1	Period circadian regulator 1	13	9	-0.58	-33
ENSRNOG00000014739	WFDC2	Wap four-disulfide core domain 2	107	74	-0.54	-31
ENSRNOG00000006033	LOC100910790	Spondin 2	9	6	-0.52	-30
ENSRNOG00000045924	RT1-T24-3	Rt1 class i, locus t24, gene 3	3	2	-0.5	-29
ENSRNOG00000017434	MGAT3	Beta-1,4-mannosyl-glycoprotein 4-beta-n-acetylglucosaminyltransferase	63	46	-0.47	-28
ENSRNOG00000010031	VTN	Vitronectin	7	5	-0.45	-27
ENSRNOG00000016275	TTR	Transthyretin	355820	262563	-0.44	-26
ENSRNOG00000019661	GDF15	Growth differentiation factor 15	41	30	-0.44	-26
ENSRNOG00000009329	NR1D1	Nuclear receptor subfamily 1, group d, member 1	28	21	-0.4	-24
ENSRNOG00000017108	SYNGR1	Synaptogyrin 1	34	26	-0.4	-24
ENSRNOG00000011800	F3	Coagulation factor iii, tissue factor	45	35	-0.37	-23
ENSRNOG00000012181	LPL	Lipoprotein lipase	99	76	-0.38	-23
ENSRNOG00000019433	RAB3A	Rab3a, member ras oncogene family	50	39	-0.36	-22
ENSRNOG00000046636	HIST1H4M	Histone h4-like	10	8	-0.35	-22
ENSRNOG00000059500	CDKN1C	Cyclin-dependent kinase inhibitor 1c	228	178	-0.36	-22

## Sheet: Below 0.5 TPM
RNAseq rats PHH_Immune_Response		One of the samples expressed below the cut-off level of 0.5 TPM
Ensembl ID	Gene symbol	Name	Control (TPM)	PHH (TPM)	Log2FC	Difference (%)
ENSRNOG00000007886	ORM1	Orosomucoid 1	0.1	25	7.49	17907
ENSRNOG00000022298	CXCL11	C-x-c motif chemokine ligand 11	0.04	2	5.29	3825
ENSRNOG00000053400	CFI	Complement factor i	0.1	2	4.89	2867
ENSRNOG00000020281	KIF22	Kinesin family member 22	0.2	2	3.18	804
ENSRNOG00000016826	PLA2G2D	Phospholipase a2, group iid	0.3	2	2.92	659
ENSRNOG00000030093	DEFA5	Defensin alpha 5	0.2	2	2.75	575
ENSRNOG00000015992	CCL20	C-c motif chemokine ligand 20	0.2	1	2.74	567
ENSRNOG00000030012	CLEC4A2	C-type lectin domain family 4, member a2	0.4	2	2.51	471
ENSRNOG00000004921	NUSAP1	Nucleolar and spindle associated protein 1	0.2	1	2.42	433
ENSRNOG00000028016	AABR07021402.1	Neutrophil cytosolic factor 2	0.3	2	2.41	432
ENSRNOG00000026762	RT1-DOA	Rt1 class ii, locus doa	0.4	2	2.29	390
ENSRNOG00000052407	BTK	Bruton tyrosine kinase	0.4	2	2.29	388
ENSRNOG00000045646	LOC102549173	Histone h3.2-like	0.4	2	2.19	356
ENSRNOG00000008716	NEFH	Neurofilament heavy chain	0.46	2	1.78	243
